# Supplementary material for: (2-Methyl-1-phenyl­sulfonyl-1H-indol-3-yl)methanol
Source: Acta Crystallogr Sect E Struct Rep Online. 2008 Jan 30;64(Pt 2):o542. doi: 10.1107/S1600536808003024 (PMC2960400; doi:10.1107/S1600536808003024)
Supplement: Supplementary file 1 [file e-64-0o542-sup1.cif]

##############################################################################
###                                                                        ###
###        Electronic paper (Acta Crystallographica Section E)             ###
###                                                                        ###
##############################################################################
#                                                                            #
# This CIF contains the data in a paper accepted for publication in Acta     #
# Crystallographica Section E. It conforms to the requirements of Notes      #
# for Authors for Section E, and has been peer reviewed under the auspices   #
# of the IUCr Commission on Journals.                                        #
#                                                                            #
# Full details of the Crystallographic Information File format               #
# are given in the paper "The Crystallographic Information File (CIF):       #
# a New Standard Archive File for Crystallography" by S. R. Hall, F. H.      #
# Allen and I. D. Brown [Acta Cryst. (1991), A47, 655-685].                  #
#                                                                            #
# The current version of the core CIF dictionary is obtainable from          #
# ftp://ftp.iucr.org/pub/cif_core.dic. The current version number is 2.1.    #
#                                                                            #
# Software is freely available for graphical display of the structure(s) in  #
# this CIF.  For information consult the CIF home page http://www.iucr.org/  #
# cif/home.html                                                              #
#                                                                            #
##############################################################################
                                             
data_I
_audit_creation_method     SHELXL-97
_chemical_name_systematic
;
(2-Methyl-1-phenylsulfonyl-1H-indol-3-yl)methanol
;
_chemical_name_common     ?
_chemical_formula_moiety     'C16 H15 N O3 S'
_chemical_formula_sum     'C16 H15 N O3 S'
_chemical_formula_iupac     'C16 H15 N O3 S'
_chemical_formula_weight     301.35
_chemical_melting_point     ?
_symmetry_cell_setting     Triclinic
_symmetry_space_group_name_H-M     'P -1'
_symmetry_space_group_name_Hall     '-P 1'
loop_
    _symmetry_equiv_pos_as_xyz
    'x, y, z'
    '-x, -y, -z'
_cell_length_a     8.3780(4)
_cell_length_b     9.6969(5)
_cell_length_c     9.9630(4)
_cell_angle_alpha     78.718(2)
_cell_angle_beta     65.347(3)
_cell_angle_gamma     78.884(2)
_cell_volume     715.77(6)
_cell_formula_units_Z     2
_cell_measurement_reflns_used     8443
_cell_measurement_theta_min     2.7
_cell_measurement_theta_max     26.2
_cell_measurement_temperature     295(2)
_exptl_crystal_description     block
_exptl_crystal_colour     colourless
_exptl_crystal_size_max     0.22
_exptl_crystal_size_mid     0.18
_exptl_crystal_size_min     0.16
_exptl_crystal_density_diffrn     1.398
_exptl_crystal_density_meas     ?
_exptl_crystal_density_method     'not measured'
_exptl_crystal_F_000     316
_exptl_absorpt_coefficient_mu     0.23
_exptl_absorpt_correction_type     multi-scan
_exptl_absorpt_process_details     '(SADABS; Sheldrick, 1996)'
_exptl_absorpt_correction_T_min     0.920
_exptl_absorpt_correction_T_max     0.963
_exptl_special_details
;
;
_diffrn_ambient_temperature     295(2)
_diffrn_radiation_type     MoK\a
_diffrn_radiation_wavelength     0.71073
_diffrn_radiation_source     'fine-focus sealed tube'
_diffrn_radiation_monochromator     graphite
_diffrn_measurement_device_type     'Bruker Kappa APEXII'
_diffrn_measurement_method     '\w and \f'
_diffrn_detector_area_resol_mean     ?
_diffrn_reflns_number     14857
_diffrn_reflns_av_R_equivalents     0.021
_diffrn_reflns_av_sigmaI/netI     0.018
_diffrn_reflns_theta_min     2.2
_diffrn_reflns_theta_max     30.0
_diffrn_reflns_theta_full     25.0
_diffrn_measured_fraction_theta_max     0.980
_diffrn_measured_fraction_theta_full     0.972
_diffrn_reflns_limit_h_min     -11
_diffrn_reflns_limit_h_max     11
_diffrn_reflns_limit_k_min     -13
_diffrn_reflns_limit_k_max     13
_diffrn_reflns_limit_l_min     -14
_diffrn_reflns_limit_l_max     14
_diffrn_standards_number     0
_diffrn_standards_interval_count     ?
_diffrn_standards_interval_time     0
_diffrn_standards_decay_%     0
_refine_special_details
;
;
_reflns_number_total     4088
_reflns_number_gt     3267
_reflns_threshold_expression     'I>2\s(I)'
_refine_ls_structure_factor_coef     Fsqd
_refine_ls_matrix_type     full
_refine_ls_R_factor_all     0.076
_refine_ls_R_factor_gt     0.058
_refine_ls_wR_factor_gt     0.184
_refine_ls_wR_factor_ref     0.241
_refine_ls_goodness_of_fit_ref     1.05
_refine_ls_restrained_S_all     1.05
_refine_ls_number_reflns     4088
_refine_ls_number_parameters     191
_refine_ls_number_restraints     0
_refine_ls_hydrogen_treatment     constr
_refine_ls_weighting_scheme     calc
_refine_ls_weighting_details
         'calc w=1/[\s^2^(Fo^2^)+(0.0931P)^2^+0.2366P] where P=(Fo^2^+2Fc^2^)/3'
_atom_sites_solution_hydrogens     geom
_atom_sites_solution_primary     direct
_atom_sites_solution_secondary     difmap
_refine_ls_shift/su_max     0.000
_refine_ls_shift/su_mean     0.000
_refine_diff_density_max     0.43
_refine_diff_density_min     -0.48
_refine_ls_extinction_method     none
_refine_ls_extinction_coef     ?
loop_
    _atom_type_symbol
    _atom_type_description
    _atom_type_scat_dispersion_real
    _atom_type_scat_dispersion_imag
    _atom_type_scat_source
    'C' 'C' 0.0033 0.0016
                         'International Tables Vol C Tables 4.2.6.8 and 6.1.1.4'
    'H' 'H' 0.0000 0.0000
                         'International Tables Vol C Tables 4.2.6.8 and 6.1.1.4'
    'N' 'N' 0.0061 0.0033
                         'International Tables Vol C Tables 4.2.6.8 and 6.1.1.4'
    'O' 'O' 0.0106 0.0060
                         'International Tables Vol C Tables 4.2.6.8 and 6.1.1.4'
    'S' 'S' 0.1246 0.1234
                         'International Tables Vol C Tables 4.2.6.8 and 6.1.1.4'
_computing_data_collection     'APEX2 (Bruker, 2004)'
_computing_cell_refinement     'APEX2 (Bruker, 2004)'
_computing_data_reduction     'APEX2 (Bruker, 2004)'
_computing_structure_solution     'SHELXS97 (Sheldrick, 2008)'
_computing_structure_refinement     'SHELXL97 (Sheldrick, 2008)'
_computing_molecular_graphics     'PLATON (Spek, 2003)'
_computing_publication_material     'SHELXL97 (Sheldrick, 2008)'
loop_
    _atom_site_type_symbol
    _atom_site_label
    _atom_site_fract_x
    _atom_site_fract_y
    _atom_site_fract_z
    _atom_site_U_iso_or_equiv
    _atom_site_adp_type
    _atom_site_calc_flag
    _atom_site_refinement_flags
    _atom_site_occupancy
    _atom_site_disorder_assembly
    _atom_site_disorder_group
    S S1 0.70206(7) 0.26671(6) 0.24015(6) 0.0505(2) Uani d . 1 . .
    O O1 0.7232(3) 0.1941(2) 0.1217(2) 0.0682(6) Uani d . 1 . .
    O O2 0.5477(2) 0.3641(2) 0.2984(3) 0.0705(6) Uani d . 1 . .
    O O3 1.1581(6) 0.5512(4) 0.3706(4) 0.1316(14) Uani d . 1 . .
    H H3 1.2640 0.5450 0.3519 0.197 Uiso calc R 1 . .
    N N1 0.8742(2) 0.35733(18) 0.17689(19) 0.0434(4) Uani d . 1 . .
    C C1 0.7297(3) 0.1424(2) 0.3853(2) 0.0464(4) Uani d . 1 . .
    C C2 0.7397(5) 0.0001(3) 0.3817(4) 0.0705(8) Uani d . 1 . .
    H H2 0.7350 -0.0317 0.3013 0.085 Uiso calc R 1 . .
    C C3 0.7567(6) -0.0952(3) 0.4989(4) 0.0831(10) Uani d . 1 . .
    H H3A 0.7620 -0.1917 0.4982 0.100 Uiso calc R 1 . .
    C C4 0.7657(4) -0.0484(3) 0.6162(3) 0.0709(8) Uani d . 1 . .
    H H4 0.7779 -0.1133 0.6946 0.085 Uiso calc R 1 . .
    C C5 0.7569(5) 0.0929(3) 0.6185(3) 0.0705(8) Uani d . 1 . .
    H H5 0.7647 0.1236 0.6981 0.085 Uiso calc R 1 . .
    C C6 0.7364(4) 0.1917(3) 0.5037(3) 0.0594(6) Uani d . 1 . .
    H H6 0.7275 0.2883 0.5064 0.071 Uiso calc R 1 . .
    C C7 0.8842(3) 0.4756(2) 0.2371(2) 0.0449(4) Uani d . 1 . .
    C C8 1.0560(3) 0.4853(2) 0.2018(2) 0.0453(4) Uani d . 1 . .
    C C9 1.1626(3) 0.3694(2) 0.1214(2) 0.0413(4) Uani d . 1 . .
    C C10 1.3442(3) 0.3292(3) 0.0597(3) 0.0537(5) Uani d . 1 . .
    H H10 1.4219 0.3825 0.0652 0.064 Uiso calc R 1 . .
    C C11 1.4065(4) 0.2092(3) -0.0093(3) 0.0594(6) Uani d . 1 . .
    H H11 1.5275 0.1794 -0.0481 0.071 Uiso calc R 1 . .
    C C12 1.2929(4) 0.1321(3) -0.0224(3) 0.0615(6) Uani d . 1 . .
    H H12 1.3393 0.0523 -0.0718 0.074 Uiso calc R 1 . .
    C C13 1.1125(4) 0.1701(2) 0.0358(3) 0.0525(5) Uani d . 1 . .
    H H13 1.0363 0.1171 0.0277 0.063 Uiso calc R 1 . .
    C C14 1.0485(3) 0.2911(2) 0.1073(2) 0.0400(4) Uani d . 1 . .
    C C15 0.7267(4) 0.5750(3) 0.3152(3) 0.0650(7) Uani d . 1 . .
    H H15A 0.6612 0.5303 0.4133 0.097 Uiso calc R 1 . .
    H H15B 0.6525 0.5993 0.2601 0.097 Uiso calc R 1 . .
    H H15C 0.7648 0.6594 0.3226 0.097 Uiso calc R 1 . .
    C C16 1.1300(4) 0.5945(3) 0.2393(3) 0.0649(7) Uani d . 1 . .
    H H16A 1.2413 0.6143 0.1580 0.078 Uiso calc R 1 . .
    H H16B 1.0488 0.6816 0.2494 0.078 Uiso calc R 1 . .
loop_
    _atom_site_aniso_label
    _atom_site_aniso_U_11
    _atom_site_aniso_U_22
    _atom_site_aniso_U_33
    _atom_site_aniso_U_12
    _atom_site_aniso_U_13
    _atom_site_aniso_U_23
    S1 0.0467(3) 0.0609(4) 0.0548(4) -0.0134(2) -0.0299(3) -0.0024(2)
    O1 0.0776(13) 0.0891(14) 0.0633(11) -0.0306(11) -0.0455(10) -0.0057(10)
    O2 0.0440(9) 0.0813(13) 0.0859(14) -0.0033(9) -0.0311(9) -0.0021(11)
    O3 0.224(4) 0.128(3) 0.104(2) -0.087(3) -0.104(2) 0.0019(19)
    N1 0.0453(9) 0.0437(8) 0.0451(9) -0.0082(7) -0.0214(7) -0.0037(6)
    C1 0.0469(10) 0.0499(10) 0.0458(10) -0.0151(8) -0.0192(8) -0.0027(8)
    C2 0.100(2) 0.0570(14) 0.0674(16) -0.0225(14) -0.0387(16) -0.0107(12)
    C3 0.122(3) 0.0477(13) 0.081(2) -0.0179(16) -0.043(2) 0.0014(13)
    C4 0.085(2) 0.0636(15) 0.0549(14) -0.0142(14) -0.0242(13) 0.0098(11)
    C5 0.094(2) 0.0730(17) 0.0455(12) -0.0156(15) -0.0283(13) -0.0044(11)
    C6 0.0810(17) 0.0508(12) 0.0519(12) -0.0122(11) -0.0300(12) -0.0066(9)
    C7 0.0538(11) 0.0378(9) 0.0425(9) -0.0039(8) -0.0198(8) -0.0041(7)
    C8 0.0566(12) 0.0404(9) 0.0430(9) -0.0100(8) -0.0218(9) -0.0055(7)
    C9 0.0468(10) 0.0430(9) 0.0384(8) -0.0086(7) -0.0207(8) -0.0031(7)
    C10 0.0458(11) 0.0631(13) 0.0558(12) -0.0105(10) -0.0229(10) -0.0058(10)
    C11 0.0522(13) 0.0661(14) 0.0540(12) 0.0030(11) -0.0202(10) -0.0070(11)
    C12 0.0697(16) 0.0582(13) 0.0569(13) 0.0096(11) -0.0272(12) -0.0205(10)
    C13 0.0667(14) 0.0486(11) 0.0529(11) -0.0072(10) -0.0307(10) -0.0137(9)
    C14 0.0472(10) 0.0410(9) 0.0363(8) -0.0073(7) -0.0210(7) -0.0023(7)
    C15 0.0632(15) 0.0511(12) 0.0709(16) 0.0048(11) -0.0186(12) -0.0157(11)
    C16 0.0821(18) 0.0538(13) 0.0680(15) -0.0242(13) -0.0294(13) -0.0134(11)
_geom_special_details
;
 ?
;
loop_
    _geom_bond_atom_site_label_1
    _geom_bond_atom_site_label_2
    _geom_bond_site_symmetry_2
    _geom_bond_distance
    _geom_bond_publ_flag
    S1 O2 . 1.421(2) ?
    S1 O1 . 1.422(2) ?
    S1 N1 . 1.6619(18) ?
    S1 C1 . 1.757(2) ?
    O3 C16 . 1.396(4) ?
    O3 H3 . 0.8200 ?
    N1 C14 . 1.412(3) ?
    N1 C7 . 1.425(3) ?
    C1 C2 . 1.373(4) ?
    C1 C6 . 1.382(3) ?
    C2 C3 . 1.380(4) ?
    C2 H2 . 0.9300 ?
    C3 C4 . 1.368(5) ?
    C3 H3A . 0.9300 ?
    C4 C5 . 1.362(5) ?
    C4 H4 . 0.9300 ?
    C5 C6 . 1.388(4) ?
    C5 H5 . 0.9300 ?
    C6 H6 . 0.9300 ?
    C7 C8 . 1.350(3) ?
    C7 C15 . 1.491(3) ?
    C8 C9 . 1.439(3) ?
    C8 C16 . 1.499(3) ?
    C9 C10 . 1.389(3) ?
    C9 C14 . 1.394(3) ?
    C10 C11 . 1.371(4) ?
    C10 H10 . 0.9300 ?
    C11 C12 . 1.377(4) ?
    C11 H11 . 0.9300 ?
    C12 C13 . 1.377(4) ?
    C12 H12 . 0.9300 ?
    C13 C14 . 1.391(3) ?
    C13 H13 . 0.9300 ?
    C15 H15A . 0.9600 ?
    C15 H15B . 0.9600 ?
    C15 H15C . 0.9600 ?
    C16 H16A . 0.9700 ?
    C16 H16B . 0.9700 ?
loop_
    _geom_angle_atom_site_label_1
    _geom_angle_atom_site_label_2
    _geom_angle_atom_site_label_3
    _geom_angle_site_symmetry_1
    _geom_angle_site_symmetry_3
    _geom_angle
    _geom_angle_publ_flag
    O2 S1 O1 . . 119.32(13) ?
    O2 S1 N1 . . 106.85(11) ?
    O1 S1 N1 . . 106.16(11) ?
    O2 S1 C1 . . 109.90(12) ?
    O1 S1 C1 . . 109.10(12) ?
    N1 S1 C1 . . 104.41(9) ?
    C16 O3 H3 . . 109.5 ?
    C14 N1 C7 . . 107.57(17) ?
    C14 N1 S1 . . 120.92(14) ?
    C7 N1 S1 . . 125.77(15) ?
    C2 C1 C6 . . 121.3(2) ?
    C2 C1 S1 . . 120.2(2) ?
    C6 C1 S1 . . 118.42(18) ?
    C1 C2 C3 . . 119.1(3) ?
    C1 C2 H2 . . 120.4 ?
    C3 C2 H2 . . 120.4 ?
    C4 C3 C2 . . 120.4(3) ?
    C4 C3 H3A . . 119.8 ?
    C2 C3 H3A . . 119.8 ?
    C5 C4 C3 . . 120.1(3) ?
    C5 C4 H4 . . 119.9 ?
    C3 C4 H4 . . 119.9 ?
    C4 C5 C6 . . 120.9(3) ?
    C4 C5 H5 . . 119.5 ?
    C6 C5 H5 . . 119.5 ?
    C1 C6 C5 . . 118.1(2) ?
    C1 C6 H6 . . 121.0 ?
    C5 C6 H6 . . 121.0 ?
    C8 C7 N1 . . 108.74(19) ?
    C8 C7 C15 . . 127.7(2) ?
    N1 C7 C15 . . 123.4(2) ?
    C7 C8 C9 . . 108.49(19) ?
    C7 C8 C16 . . 127.6(2) ?
    C9 C8 C16 . . 123.9(2) ?
    C10 C9 C14 . . 119.9(2) ?
    C10 C9 C8 . . 132.5(2) ?
    C14 C9 C8 . . 107.59(18) ?
    C11 C10 C9 . . 118.6(2) ?
    C11 C10 H10 . . 120.7 ?
    C9 C10 H10 . . 120.7 ?
    C10 C11 C12 . . 121.1(2) ?
    C10 C11 H11 . . 119.4 ?
    C12 C11 H11 . . 119.4 ?
    C13 C12 C11 . . 121.6(2) ?
    C13 C12 H12 . . 119.2 ?
    C11 C12 H12 . . 119.2 ?
    C12 C13 C14 . . 117.4(2) ?
    C12 C13 H13 . . 121.3 ?
    C14 C13 H13 . . 121.3 ?
    C13 C14 C9 . . 121.3(2) ?
    C13 C14 N1 . . 131.2(2) ?
    C9 C14 N1 . . 107.57(17) ?
    C7 C15 H15A . . 109.5 ?
    C7 C15 H15B . . 109.5 ?
    H15A C15 H15B . . 109.5 ?
    C7 C15 H15C . . 109.5 ?
    H15A C15 H15C . . 109.5 ?
    H15B C15 H15C . . 109.5 ?
    O3 C16 C8 . . 112.6(2) ?
    O3 C16 H16A . . 109.1 ?
    C8 C16 H16A . . 109.1 ?
    O3 C16 H16B . . 109.1 ?
    C8 C16 H16B . . 109.1 ?
    H16A C16 H16B . . 107.8 ?
loop_
    _geom_torsion_atom_site_label_1
    _geom_torsion_atom_site_label_2
    _geom_torsion_atom_site_label_3
    _geom_torsion_atom_site_label_4
    _geom_torsion_site_symmetry_1
    _geom_torsion_site_symmetry_2
    _geom_torsion_site_symmetry_3
    _geom_torsion_site_symmetry_4
    _geom_torsion
    _geom_torsion_publ_flag
    O2 S1 N1 C14 . . . . -178.08(15) ?
    O1 S1 N1 C14 . . . . -49.73(17) ?
    C1 S1 N1 C14 . . . . 65.49(17) ?
    O2 S1 N1 C7 . . . . 32.0(2) ?
    O1 S1 N1 C7 . . . . 160.38(18) ?
    C1 S1 N1 C7 . . . . -84.39(18) ?
    O2 S1 C1 C2 . . . . 123.0(3) ?
    O1 S1 C1 C2 . . . . -9.6(3) ?
    N1 S1 C1 C2 . . . . -122.7(2) ?
    O2 S1 C1 C6 . . . . -55.4(2) ?
    O1 S1 C1 C6 . . . . 172.0(2) ?
    N1 S1 C1 C6 . . . . 58.9(2) ?
    C6 C1 C2 C3 . . . . 0.0(5) ?
    S1 C1 C2 C3 . . . . -178.3(3) ?
    C1 C2 C3 C4 . . . . -0.8(6) ?
    C2 C3 C4 C5 . . . . 0.4(6) ?
    C3 C4 C5 C6 . . . . 0.8(5) ?
    C2 C1 C6 C5 . . . . 1.1(4) ?
    S1 C1 C6 C5 . . . . 179.5(2) ?
    C4 C5 C6 C1 . . . . -1.6(5) ?
    C14 N1 C7 C8 . . . . 2.2(2) ?
    S1 N1 C7 C8 . . . . 155.38(16) ?
    C14 N1 C7 C15 . . . . 178.0(2) ?
    S1 N1 C7 C15 . . . . -28.9(3) ?
    N1 C7 C8 C9 . . . . -2.0(2) ?
    C15 C7 C8 C9 . . . . -177.5(2) ?
    N1 C7 C8 C16 . . . . 178.9(2) ?
    C15 C7 C8 C16 . . . . 3.4(4) ?
    C7 C8 C9 C10 . . . . 180.0(2) ?
    C16 C8 C9 C10 . . . . -0.9(4) ?
    C7 C8 C9 C14 . . . . 1.1(2) ?
    C16 C8 C9 C14 . . . . -179.8(2) ?
    C14 C9 C10 C11 . . . . -2.3(3) ?
    C8 C9 C10 C11 . . . . 178.9(2) ?
    C9 C10 C11 C12 . . . . 2.2(4) ?
    C10 C11 C12 C13 . . . . -1.4(4) ?
    C11 C12 C13 C14 . . . . 0.7(4) ?
    C12 C13 C14 C9 . . . . -0.9(3) ?
    C12 C13 C14 N1 . . . . 179.7(2) ?
    C10 C9 C14 C13 . . . . 1.8(3) ?
    C8 C9 C14 C13 . . . . -179.15(18) ?
    C10 C9 C14 N1 . . . . -178.74(18) ?
    C8 C9 C14 N1 . . . . 0.3(2) ?
    C7 N1 C14 C13 . . . . 177.9(2) ?
    S1 N1 C14 C13 . . . . 23.2(3) ?
    C7 N1 C14 C9 . . . . -1.5(2) ?
    S1 N1 C14 C9 . . . . -156.26(14) ?
    C7 C8 C16 O3 . . . . 93.7(4) ?
    C9 C8 C16 O3 . . . . -85.2(3) ?
loop_
    _geom_hbond_atom_site_label_D
    _geom_hbond_atom_site_label_H
    _geom_hbond_atom_site_label_A
    _geom_hbond_site_symmetry_A
    _geom_hbond_distance_DH
    _geom_hbond_distance_HA
    _geom_hbond_distance_DA
    _geom_hbond_angle_DHA
    _geom_hbond_publ_flag
    O3 H3 O2 1_655 0.82 2.59 3.276(5) 142 Y
data_global
_journal_date_recd_electronic     2007-12-06
_journal_date_accepted     2008-01-28
_journal_name_full     'Acta Crystallographica, Section E'
_journal_year     2008
_journal_volume     64
_journal_issue      2
_journal_page_first     o542
_journal_page_last     o542
_journal_paper_category     QO
_journal_coeditor_code     YA2066
_publ_contact_author_name     'G.Chakkaravarthi'
_publ_contact_author_address
;
Department of Physics
CPCL Polytechnic College
Chennai 600 068
India
;
_publ_contact_author_email     chakkaravarthi_2005@yahoo.com
_publ_contact_author_fax     ?
_publ_contact_author_phone     '04425550241'
_publ_section_title
;
(2-Methyl-1-phenylsulfonyl-1<i>H</i>-indol-3-yl)methanol
;
loop_
    _publ_author_name
    _publ_author_address
    'G. Chakkaravarthi'
;
Department of Physics
CPCL Polytechnic College
Chennai 600 068
India
;
    'V. Dhayalan'
;
Department of Organic Chemistry
University of Madras
Guindy Campus, Chennai 600 025
India
;
    'A. K. Mohanakrishnan'
;
Department of Organic Chemistry
University of Madras
Guindy Campus, Chennai 600 025
India
;
    'V. Manivannan'
;
Department of Physics
Presidency College
Chennai 600 005
India
;
