# Supplementary material for: (2-Methyl-1-phenyl­sulfonyl-1H-indol-3-yl)methanol
Source: Acta Crystallogr Sect E Struct Rep Online. 2008 Jan 30;64(Pt 2):o542. doi: 10.1107/S1600536808003024 (PMC2960400; doi:10.1107/S1600536808003024)
Supplement: Supplementary file 2 [file e-64-0o542-Isup2.hkl]

#
# h,k,l, Fc-squared, Fo-squared, sigma(Fo-squared) and status flag
#
data_I
_shelx_title ' CL3'
_shelx_refln_list_code          4
_shelx_F_calc_maximum       70.39
_exptl_crystal_F_000       316.00
_reflns_d_resolution_high  0.7111
 
loop_
 _symmetry_equiv_pos_as_xyz
 'x, y, z'
 '-x, -y, -z'
 
_cell_length_a     8.3780
_cell_length_b     9.6969
_cell_length_c     9.9630
_cell_angle_alpha  78.718
_cell_angle_beta   65.347
_cell_angle_gamma  78.884
 
_shelx_F_squared_multiplier     1.000
 
loop_
 _refln_index_h
 _refln_index_k
 _refln_index_l
 _refln_F_squared_calc
 _refln_F_squared_meas
 _refln_F_squared_sigma
 _refln_observed_status
   1   0   0      328.91      438.75      5.25 o
   3   0   0      103.75      115.09      1.48 o
   4   0   0      236.81      207.48      2.28 o
   5   0   0      673.58      691.43      7.96 o
   6   0   0       71.80       67.61      0.96 o
   7   0   0      167.63      154.96      2.17 o
   8   0   0        1.42        3.03      0.41 o
   9   0   0        5.48        4.11      0.86 o
  10   0   0        0.00        0.31      0.82 o
 -10   1   0        2.69        0.32      0.96 o
  -9   1   0        0.52        0.15      0.74 o
  -8   1   0        0.13       -0.23      0.52 o
  -7   1   0        4.41        4.86      0.38 o
  -6   1   0      140.18      143.38      1.95 o
  -5   1   0        6.82       12.03      0.51 o
  -4   1   0      210.91      250.66      2.91 o
  -3   1   0     1442.60     1562.74     21.39 o
  -2   1   0      999.63     1224.42     10.64 o
  -1   1   0     3202.52     3318.79     42.04 o
   0   1   0      472.23      262.83      6.98 o
   1   1   0       20.47       20.34      0.24 o
   2   1   0     2403.80     2705.04     25.15 o
   3   1   0       92.33       83.50      0.88 o
   4   1   0     1287.91     1321.94     12.90 o
   5   1   0      150.74      133.58      1.54 o
   6   1   0      703.92      697.66      7.03 o
   7   1   0        0.53       -0.28      0.18 o
   8   1   0       24.01       20.57      1.17 o
   9   1   0        6.87        7.90      0.97 o
  10   1   0        0.21        0.02      0.89 o
 -10   2   0        0.03        0.77      0.95 o
  -9   2   0        0.57       -0.58      0.68 o
  -8   2   0        2.82        1.94      0.41 o
  -7   2   0       47.31       45.43      1.21 o
  -6   2   0      111.02       91.67      1.24 o
  -5   2   0       43.65       51.68      0.76 o
  -4   2   0       99.31      105.22      1.15 o
  -3   2   0        0.91        2.87      0.13 o
  -2   2   0      441.68      522.90      5.08 o
  -1   2   0     1097.66     1017.10      9.39 o
   0   2   0      204.33      242.19      2.55 o
   1   2   0      431.91      537.25      5.55 o
   2   2   0      270.07      312.84      3.22 o
   3   2   0     2843.51     3075.32     28.01 o
   4   2   0       37.75       48.12      0.56 o
   5   2   0      217.19      232.53      2.77 o
   6   2   0       36.14       34.54      0.59 o
   7   2   0       41.60       43.22      0.79 o
   8   2   0       56.70       52.99      1.50 o
   9   2   0       11.94       16.44      1.32 o
  10   2   0       23.09       22.87      1.58 o
 -10   3   0        7.41       10.25      1.27 o
  -9   3   0        1.41        1.37      0.49 o
  -8   3   0        1.66        2.56      0.45 o
  -7   3   0        5.65        7.03      0.48 o
  -6   3   0        1.65        0.16      0.11 o
  -5   3   0       23.44       20.35      0.43 o
  -4   3   0      148.10      137.64      1.54 o
  -3   3   0     1199.03     1313.91     12.75 o
  -2   3   0      155.86      148.92      1.50 o
  -1   3   0      226.62      254.91      2.50 o
   0   3   0       67.17       61.21      0.72 o
   1   3   0     1286.25     1408.28     17.29 o
   2   3   0     1370.70     1365.56     16.02 o
   3   3   0     1062.00     1133.33     11.37 o
   4   3   0      596.54      613.78      6.20 o
   5   3   0        0.62        0.27      0.11 o
   6   3   0      233.52      248.38      2.70 o
   7   3   0       23.00       19.70      0.63 o
   8   3   0       49.16       51.87      1.15 o
   9   3   0       36.50       32.46      1.10 o
  10   3   0        0.03        1.83      0.92 o
  -9   4   0        0.17       -0.20      0.72 o
  -8   4   0       16.50       19.48      0.87 o
  -7   4   0        0.22        0.30      0.36 o
  -6   4   0        8.03        8.17      0.40 o
  -5   4   0        8.18        3.97      0.21 o
  -4   4   0       13.00        9.84      0.26 o
  -3   4   0      111.14       96.11      1.03 o
  -2   4   0       48.27       59.61      0.66 o
  -1   4   0      215.86      244.50      2.58 o
   0   4   0       81.80      112.09      1.41 o
   1   4   0      189.50      182.61      4.05 o
   2   4   0      115.11       74.10      0.92 o
   3   4   0      960.53     1057.54     11.54 o
   4   4   0       29.60       22.84      0.42 o
   5   4   0       38.20       39.14      0.53 o
   6   4   0       22.69       20.20      0.42 o
   7   4   0        0.21        0.01      0.25 o
   8   4   0       14.66       16.10      0.65 o
   9   4   0       28.00       31.24      1.60 o
  10   4   0       11.98       13.12      1.23 o
  -9   5   0        4.88        4.89      0.66 o
  -8   5   0        1.82        3.36      0.53 o
  -7   5   0        0.02       -0.42      0.33 o
  -6   5   0        1.86        1.43      0.38 o
  -5   5   0      121.80      107.53      1.38 o
  -4   5   0      110.40      101.30      1.19 o
  -3   5   0       51.51       47.64      0.62 o
  -2   5   0        2.04        5.37      0.17 o
  -1   5   0      239.26      233.10      2.74 o
   0   5   0        2.34        1.80      0.11 o
   1   5   0        0.55        1.41      0.14 o
   2   5   0        1.88        4.15      0.14 o
   3   5   0      229.97      239.97      2.86 o
   4   5   0       18.41       18.32      0.29 o
   5   5   0      104.10      117.54      1.43 o
   6   5   0       49.11       52.24      0.93 o
   7   5   0       70.74       69.71      1.20 o
   8   5   0       27.80       27.45      1.10 o
   9   5   0       10.47        8.58      0.98 o
  10   5   0        0.05        1.01      0.85 o
  -8   6   0        5.13        4.40      1.02 o
  -7   6   0        9.91       10.48      0.65 o
  -6   6   0        1.18        0.75      0.37 o
  -5   6   0       13.97       12.39      0.41 o
  -4   6   0       62.54       64.98      0.91 o
  -3   6   0       54.26       57.67      0.74 o
  -2   6   0       52.51       53.78      0.84 o
  -1   6   0       78.76       95.91      1.06 o
   0   6   0       15.50       28.14      0.47 o
   1   6   0        0.15        0.49      0.08 o
   2   6   0      100.43       88.34      1.11 o
   3   6   0        5.27        8.55      0.22 o
   4   6   0        2.25        0.71      0.10 o
   5   6   0       46.67       51.99      0.79 o
   6   6   0        0.10       -0.37      0.25 o
   7   6   0        5.05        6.76      0.44 o
   8   6   0        0.86        0.98      0.47 o
   9   6   0       13.01       14.55      1.24 o
  10   6   0        3.71        3.64      0.95 o
  -8   7   0        1.26        0.90      0.61 o
  -7   7   0        5.98        4.37      0.57 o
  -6   7   0        0.04        0.03      0.33 o
  -5   7   0       21.48       21.34      0.60 o
  -4   7   0       91.30       96.68      1.48 o
  -3   7   0      110.24      112.96      1.52 o
  -2   7   0      104.56      119.37      2.20 o
  -1   7   0       17.17       16.23      0.30 o
   0   7   0        0.01       -0.02      0.04 o
   1   7   0       17.21       17.23      0.33 o
   2   7   0       18.50       13.75      0.64 o
   3   7   0       58.92       58.73      0.79 o
   4   7   0        0.13        0.87      0.20 o
   5   7   0       43.45       45.54      0.86 o
   6   7   0        3.51        3.74      0.35 o
   7   7   0        0.09       -0.16      0.31 o
   8   7   0        2.12        0.97      0.51 o
   9   7   0        0.88        1.18      0.56 o
  -7   8   0        0.55        0.44      0.64 o
  -6   8   0        0.45        0.62      0.44 o
  -5   8   0        4.21        4.34      0.35 o
  -4   8   0        2.27        2.60      0.31 o
  -3   8   0        6.10        7.17      0.35 o
  -2   8   0       27.04       31.73      0.58 o
  -1   8   0        3.05        3.40      0.19 o
   0   8   0       32.66       32.26      0.54 o
   1   8   0        6.71        9.06      0.69 o
   2   8   0       78.84       72.76      1.18 o
   4   8   0       15.30       17.76      0.57 o
   5   8   0       23.31       23.51      0.68 o
   6   8   0        0.04       -0.22      0.29 o
   7   8   0       33.51       33.28      1.11 o
   8   8   0        0.09       -0.62      0.47 o
   9   8   0        7.98        9.49      0.79 o
  -6   9   0        3.53        2.41      0.54 o
  -5   9   0        2.16        3.08      0.97 o
  -4   9   0        1.42        0.88      0.35 o
  -3   9   0        4.35        4.81      0.39 o
  -2   9   0        0.09       -0.05      0.17 o
  -1   9   0       46.93       50.86      1.25 o
   0   9   0       24.24       24.67      0.58 o
   1   9   0        0.16        0.15      0.13 o
   2   9   0        5.83        6.89      0.31 o
   3   9   0        0.11        0.30      0.22 o
   4   9   0        5.41        6.75      0.36 o
   5   9   0       23.81       24.57      0.99 o
   6   9   0       14.31       18.31      0.85 o
   7   9   0        5.53        5.16      0.57 o
   8   9   0        4.69        5.17      0.85 o
  -6  10   0       12.55       14.55      1.31 o
  -5  10   0        2.92        3.47      0.56 o
  -4  10   0        7.36        8.92      0.52 o
  -3  10   0        3.81        4.81      0.44 o
  -2  10   0        9.19        7.90      0.46 o
   0  10   0        0.70        0.31      0.22 o
   1  10   0       11.76        5.88      1.97 o
   2  10   0       45.88       55.98      2.80 o
   3  10   0       22.75       19.44      0.62 o
   4  10   0        0.60        1.25      0.39 o
   5  10   0        3.83        3.85      0.40 o
   6  10   0        3.22        3.59      0.57 o
   7  10   0        2.29        2.23      0.80 o
   8  10   0        0.10       -0.19      0.52 o
  -4  11   0        0.03       -0.02      0.12 o
  -3  11   0        0.07        0.03      0.10 o
  -2  11   0        3.72        4.96      0.44 o
  -1  11   0        0.26        1.63      0.36 o
   0  11   0       19.86       21.40      1.49 o
   2  11   0        8.13       12.47      1.78 o
   3  11   0        2.60        2.01      0.41 o
   4  11   0        0.02       -0.41      0.37 o
   5  11   0       13.33       16.50      1.08 o
   6  11   0        0.89       -0.95      0.63 o
   7  11   0        0.15       -0.38      0.89 o
  -3  12   0        0.74        0.27      0.42 o
  -2  12   0        0.09       -0.01      0.19 o
  -1  12   0        1.83        1.49      0.38 o
   0  12   0        0.01        0.01      0.09 o
   1  12   0        1.28        1.47      0.45 o
   2  12   0        9.71       11.84      0.69 o
   3  12   0        0.04        0.36      0.54 o
   4  12   0        5.83        5.53      0.55 o
   5  12   0        0.24        0.36      0.46 o
  -1  13   0        0.00        0.02      0.13 o
   0  13   0        2.94        3.58      0.52 o
   1  13   0        0.88        2.50      0.41 o
   2  13   0        3.54        2.93      0.53 o
   3  13   0        1.29        2.13      0.51 o
  -2 -13   1        0.06        0.00      0.15 o
  -1 -13   1        3.66        4.32      0.43 o
   0 -13   1        0.19       -0.11      0.23 o
  -5 -12   1        3.47        4.50      0.86 o
  -4 -12   1        0.52        0.92      0.42 o
  -3 -12   1        1.59        3.21      0.45 o
  -2 -12   1        0.52        0.00      0.13 o
  -1 -12   1        1.71        3.51      0.37 o
   0 -12   1        0.34       -0.02      0.16 o
   1 -12   1        1.01        0.05      0.22 o
   2 -12   1        0.22       -0.10      0.26 o
   3 -12   1        0.92        0.99      0.41 o
  -6 -11   1        1.71        2.73      0.49 o
  -5 -11   1        1.37        1.37      0.44 o
  -4 -11   1       14.99       17.99      0.76 o
  -3 -11   1        5.56        5.68      0.47 o
  -2 -11   1        8.76        9.79      0.59 o
  -1 -11   1        0.02        0.05      0.35 o
   0 -11   1        0.86        0.55      0.30 o
   1 -11   1       44.08       22.11      0.89 o
   2 -11   1        3.62        4.05      0.39 o
   3 -11   1        0.56        1.08      0.36 o
   4 -11   1        0.04        0.00      0.22 o
   5 -11   1        0.49        0.07      0.13 o
  -7 -10   1        2.60        2.62      0.54 o
  -6 -10   1        4.11        2.72      0.49 o
  -5 -10   1       30.21       33.53      1.05 o
  -4 -10   1        6.42        6.72      0.49 o
  -3 -10   1        9.18        9.15      0.65 o
  -2 -10   1       71.00       79.10      1.60 o
  -1 -10   1        0.34        0.35      0.21 o
   0 -10   1       90.01       98.39      1.55 o
   1 -10   1       21.51       23.03      0.59 o
   2 -10   1        0.07       -0.11      0.30 o
   3 -10   1        3.02        2.75      0.37 o
   4 -10   1        0.84        0.99      0.37 o
   5 -10   1        5.96        6.11      0.50 o
   6 -10   1        0.24        0.03      0.23 o
  -8  -9   1        0.00       -0.22      0.51 o
  -7  -9   1        9.64        6.46      0.59 o
  -6  -9   1        1.76        1.66      0.45 o
  -5  -9   1       24.40       28.77      0.79 o
  -4  -9   1        0.14       -0.26      0.21 o
  -3  -9   1        0.08        0.20      0.22 o
  -1  -9   1        3.06        5.11      0.32 o
   0  -9   1       73.21       78.61      1.88 o
   1  -9   1        1.30        1.23      0.20 o
   2  -9   1        0.27        0.03      0.08 o
   3  -9   1        0.18        0.01      0.07 o
   4  -9   1        4.95        6.62      0.45 o
   5  -9   1        1.55        2.24      0.39 o
   6  -9   1        0.06       -0.07      0.07 o
   7  -9   1        4.54        5.21      0.86 o
  -8  -8   1        8.32       10.22      0.72 o
  -7  -8   1        3.77        3.24      0.52 o
  -6  -8   1       38.14       47.73      1.11 o
  -5  -8   1        3.38        1.83      0.23 o
  -4  -8   1        2.99        3.25      0.26 o
  -3  -8   1       26.11       28.50      0.85 o
  -1  -8   1       74.68       80.09      1.10 o
   0  -8   1        0.19        0.16      0.15 o
   1  -8   1       13.97       13.97      0.36 o
   2  -8   1       33.33       37.54      0.94 o
   3  -8   1       11.48        9.92      0.40 o
   5  -8   1        0.03        0.00      0.12 o
   6  -8   1        7.50        6.62      0.55 o
   7  -8   1        1.13       -0.17      0.65 o
  -9  -7   1       10.70       12.50      0.85 o
  -8  -7   1        0.00       -1.11      0.89 o
  -7  -7   1       30.86       31.81      1.07 o
  -6  -7   1        6.24        7.12      0.41 o
  -5  -7   1        0.12        0.01      0.19 o
  -4  -7   1       61.04       63.92      1.06 o
  -3  -7   1       50.83       60.11      0.94 o
  -2  -7   1      124.85      147.77      2.85 o
  -1  -7   1        8.37        5.37      0.22 o
   0  -7   1        0.65        0.25      0.07 o
   1  -7   1      272.96      267.85      3.12 o
   2  -7   1        2.30        1.54      0.14 o
   3  -7   1       91.54       87.08      1.11 o
   4  -7   1       56.40       52.75      1.07 o
   5  -7   1        1.48        0.92      0.27 o
   6  -7   1        3.43        2.53      0.36 o
   7  -7   1        6.13        6.16      0.58 o
   8  -7   1        4.50        3.57      0.82 o
  -9  -6   1        0.06        0.34      0.54 o
  -8  -6   1       15.67       17.11      0.91 o
  -7  -6   1        8.17        6.50      0.46 o
  -6  -6   1        1.22        1.84      0.30 o
  -5  -6   1       54.43       51.90      0.93 o
  -4  -6   1      114.12      112.35      2.63 o
  -3  -6   1      333.13      357.71      4.83 o
  -2  -6   1       61.82       86.33      1.24 o
  -1  -6   1       34.66       32.08      0.52 o
   0  -6   1       96.54      102.63      1.97 o
   1  -6   1       27.32       27.14      0.40 o
   2  -6   1       10.68        8.52      0.24 o
   3  -6   1        2.81        3.37      0.18 o
   4  -6   1      268.99      258.87      3.00 o
   5  -6   1        0.62       -0.20      0.19 o
   6  -6   1        1.45        1.14      0.34 o
   7  -6   1       13.26       15.33      0.76 o
   8  -6   1        0.03        0.56      0.46 o
   9  -6   1        6.26        7.96      0.81 o
  -9  -5   1        3.77        3.82      0.62 o
  -8  -5   1        1.44        0.59      0.49 o
  -7  -5   1        3.66        4.73      0.41 o
  -6  -5   1       78.42       82.00      1.60 o
  -5  -5   1      107.75      108.49      1.46 o
  -4  -5   1       17.86       21.39      0.35 o
  -3  -5   1        4.61        3.09      0.14 o
  -2  -5   1       95.37       93.11      1.15 o
  -1  -5   1       56.18       84.58      1.18 o
   0  -5   1        1.10        4.76      0.20 o
   1  -5   1      144.93      165.44      1.86 o
   2  -5   1       45.66       41.72      0.56 o
   3  -5   1       87.57       89.14      1.02 o
   4  -5   1        3.69        5.61      0.20 o
   5  -5   1       29.37       23.71      0.47 o
   6  -5   1       39.06       38.28      0.71 o
   7  -5   1        1.22        0.93      0.38 o
   8  -5   1        2.43        3.76      0.51 o
   9  -5   1        0.17       -0.63      0.47 o
 -10  -4   1        0.15        1.22      0.92 o
  -9  -4   1        1.75        1.47      0.75 o
  -8  -4   1       15.20       18.48      1.25 o
  -7  -4   1        9.33        9.15      0.70 o
  -6  -4   1        8.53        5.85      0.30 o
  -5  -4   1       38.07       40.21      0.53 o
  -4  -4   1       78.15       69.35      0.79 o
  -3  -4   1      285.23      308.93      3.14 o
  -2  -4   1      132.89      165.04      1.99 o
  -1  -4   1      180.18      216.57      3.74 o
   0  -4   1      186.00      192.46      2.61 o
   1  -4   1        8.37        6.29      0.24 o
   2  -4   1       75.95       77.44      0.95 o
   3  -4   1       89.96       78.88      0.91 o
   4  -4   1      295.22      321.42      3.42 o
   5  -4   1       52.99       48.46      0.68 o
   6  -4   1       23.86       26.43      0.64 o
   7  -4   1       25.67       22.39      0.84 o
   8  -4   1        0.24       -0.03      0.38 o
   9  -4   1        7.12        4.74      0.61 o
 -10  -3   1       10.40       11.34      1.23 o
  -9  -3   1        6.40        8.63      0.92 o
  -8  -3   1       10.62       15.38      0.65 o
  -7  -3   1       93.37       93.09      1.52 o
  -6  -3   1       73.82       69.51      1.01 o
  -5  -3   1      126.95      132.78      1.45 o
  -4  -3   1       56.67       61.72      0.71 o
  -3  -3   1      396.81      460.01      5.06 o
  -2  -3   1      380.60      377.89      4.03 o
  -1  -3   1       15.52       30.25      2.01 o
   0  -3   1      857.33      818.73     14.15 o
   1  -3   1       79.23       65.98      0.76 o
   2  -3   1      418.52      410.67      4.26 o
   3  -3   1      177.33      192.94      1.94 o
   4  -3   1      112.98      142.30      1.48 o
   5  -3   1      170.58      154.04      1.66 o
   6  -3   1       10.00        7.33      0.30 o
   7  -3   1        1.98        0.96      0.34 o
   8  -3   1        5.10        4.41      0.93 o
   9  -3   1        1.06        0.43      0.45 o
  10  -3   1       14.60       17.90      1.41 o
 -10  -2   1        0.00        1.04      0.92 o
  -9  -2   1       11.91       13.80      1.12 o
  -8  -2   1       12.59       16.09      1.55 o
  -7  -2   1       51.55       46.70      1.19 o
  -6  -2   1       10.01       10.83      0.35 o
  -5  -2   1        3.56        4.84      0.18 o
  -4  -2   1       71.55       87.63      1.00 o
  -3  -2   1       33.16       26.40      0.37 o
  -2  -2   1      150.83      182.97      2.03 o
  -1  -2   1      935.44      908.28     11.49 o
   1  -2   1      262.81      215.25      2.38 o
   2  -2   1        0.61        0.89      0.08 o
   3  -2   1      204.20      221.49      2.21 o
   4  -2   1       11.09       22.34      0.36 o
   5  -2   1        0.68        1.14      0.15 o
   6  -2   1        0.74        0.51      0.13 o
   7  -2   1      120.27      118.92      2.46 o
   8  -2   1        0.64        0.69      0.36 o
   9  -2   1        1.31        1.24      0.54 o
  10  -2   1        1.80        0.94      0.95 o
 -10  -1   1        9.31       10.65      1.19 o
  -9  -1   1        1.06        0.78      0.76 o
  -8  -1   1       59.15       48.79      1.92 o
  -7  -1   1       29.98       24.38      0.71 o
  -6  -1   1       10.39       15.31      0.62 o
  -5  -1   1      227.87      222.39      2.48 o
  -4  -1   1       76.37       83.51      0.91 o
  -3  -1   1        0.17        0.16      0.06 o
  -2  -1   1        2.64        5.89      0.14 o
  -1  -1   1     1818.75     1934.45     28.28 o
   1  -1   1      191.81      187.53      2.36 o
   2  -1   1      103.16      133.62      1.35 o
   3  -1   1      736.64      789.81      9.01 o
   4  -1   1       30.81       47.49      0.61 o
   5  -1   1      358.93      333.07      3.91 o
   6  -1   1      120.75      125.35      1.60 o
   7  -1   1      166.97      159.67      2.47 o
   8  -1   1        4.68        6.63      0.50 o
   9  -1   1        0.84        1.96      0.46 o
  10  -1   1        1.20        0.41      0.78 o
 -10   0   1        0.25        0.16      0.96 o
  -9   0   1        2.79        1.62      0.82 o
  -8   0   1       19.32       17.49      1.25 o
  -7   0   1        1.12        0.20      0.15 o
  -6   0   1      596.04      564.55      8.50 o
  -5   0   1       54.54       58.21      0.79 o
  -4   0   1     1137.87     1176.95     12.45 o
  -3   0   1      654.89      721.79      6.69 o
  -2   0   1     4954.72     5059.45     50.66 o
  -1   0   1      643.09      719.73      6.36 o
   0   0   1       68.77       84.48      1.84 o
   1   0   1     1840.03     1984.63     27.12 o
   2   0   1       14.03       30.50      0.32 o
   3   0   1       70.31      101.00      1.20 o
   4   0   1      149.22      195.15      2.00 o
   5   0   1        4.68        2.33      0.22 o
   6   0   1      354.44      168.97      5.75 o
   7   0   1        0.74        0.53      0.23 o
   8   0   1        1.66        3.60      0.42 o
   9   0   1       12.75       11.98      1.01 o
  10   0   1        0.00       -0.42      0.83 o
 -10   1   1        0.83        0.53      0.86 o
  -9   1   1        2.44        3.79      0.92 o
  -8   1   1        2.84        0.61      0.63 o
  -7   1   1       39.62       46.13      1.08 o
  -6   1   1       24.54       24.00      0.55 o
  -5   1   1      164.39      198.21      2.41 o
  -4   1   1      141.75      120.91      1.50 o
  -3   1   1        5.36        5.60      0.28 o
  -2   1   1      266.76      301.78      2.53 o
  -1   1   1      798.46     1013.46      9.17 o
   1   1   1      881.03      930.91     12.31 o
   2   1   1     2850.87     3144.45     30.54 o
   3   1   1      796.10      828.52      7.66 o
   4   1   1      145.46      145.83      1.76 o
   5   1   1      134.50      162.28      1.97 o
   6   1   1       33.58       33.48      0.70 o
   7   1   1       35.17       41.35      0.76 o
   8   1   1       26.06       24.97      0.75 o
   9   1   1        1.77        2.38      0.72 o
  10   1   1        1.02        2.48      0.89 o
  11   1   1        0.03        1.63      1.03 o
  -9   2   1        2.17        3.76      0.96 o
  -8   2   1        4.78        5.15      0.51 o
  -7   2   1        0.33       -0.18      0.37 o
  -6   2   1       27.87       25.16      0.57 o
  -5   2   1       13.88        8.89      0.29 o
  -4   2   1       73.27       67.91      0.82 o
  -3   2   1      484.95      592.45      5.96 o
  -2   2   1      322.79      333.40      3.11 o
  -1   2   1      662.20      618.21      5.68 o
   0   2   1     1536.55     1609.97     14.70 o
   1   2   1     2160.83     2259.38     22.59 o
   2   2   1     1982.13     2082.18     18.81 o
   3   2   1       92.82       93.74      0.91 o
   4   2   1      647.70      754.02      6.85 o
   5   2   1       33.33       39.91      0.55 o
   6   2   1      430.49      434.36      4.71 o
   7   2   1        2.15        1.77      0.24 o
   8   2   1       93.75       80.29      1.39 o
   9   2   1       46.86       55.46      2.16 o
  10   2   1        0.04       -0.17      0.70 o
  11   2   1        8.06        9.11      0.83 o
  -9   3   1        3.02        1.29      0.94 o
  -8   3   1        1.17        2.27      0.57 o
  -7   3   1        5.04        2.74      0.40 o
  -6   3   1       13.13       12.85      0.61 o
  -5   3   1      152.53      130.00      1.66 o
  -4   3   1       48.98       51.53      0.68 o
  -3   3   1       68.99       66.79      0.75 o
  -2   3   1      692.35      719.14      7.43 o
  -1   3   1        8.02        9.36      0.19 o
   0   3   1      985.61      897.64      8.71 o
   1   3   1       54.24       46.07      0.48 o
   2   3   1     1662.67     1700.33     17.00 o
   3   3   1      902.17     1067.69     10.13 o
   4   3   1        1.23        2.67      0.11 o
   5   3   1       20.19       23.60      0.38 o
   6   3   1       60.44       55.09      0.73 o
   7   3   1       28.96       27.59      0.52 o
   8   3   1       23.22       21.20      0.72 o
   9   3   1       17.71       19.89      1.58 o
  10   3   1        9.15        7.80      0.68 o
  -9   4   1        5.55        6.50      1.13 o
  -8   4   1        2.35        2.09      0.47 o
  -7   4   1        0.12        0.23      0.37 o
  -6   4   1        1.07        0.29      0.31 o
  -5   4   1       78.72       56.10      0.77 o
  -4   4   1        3.48        3.17      0.21 o
  -3   4   1      127.12      156.89      1.99 o
  -2   4   1       37.86       37.63      0.46 o
  -1   4   1      656.78      679.88      6.18 o
   0   4   1      523.05      491.77      4.78 o
   1   4   1      526.68      574.24      5.45 o
   2   4   1      336.34      360.64      3.86 o
   3   4   1       84.87       91.26      0.99 o
   4   4   1      178.72      190.77      2.00 o
   5   4   1        6.84        7.01      0.21 o
   6   4   1      342.19      350.68      3.97 o
   7   4   1       52.47       44.83      0.76 o
   8   4   1       26.10       29.04      0.83 o
   9   4   1       32.87       32.11      1.25 o
  10   4   1        0.00       -0.61      0.80 o
  -9   5   1        0.08        0.32      0.96 o
  -8   5   1        6.29        7.10      0.95 o
  -7   5   1        0.25        0.13      0.37 o
  -6   5   1        5.34        3.41      0.72 o
  -5   5   1        0.75        0.28      0.17 o
  -4   5   1       72.28       79.24      1.06 o
  -3   5   1      104.92      110.87      1.20 o
  -2   5   1       69.15       65.29      0.74 o
  -1   5   1      297.84      377.42      3.66 o
   0   5   1       49.95       53.56      0.80 o
   1   5   1      150.30      196.79      2.03 o
   2   5   1      100.50      112.45      1.27 o
   3   5   1     1214.37     1417.77     14.99 o
   4   5   1       17.45       18.15      0.32 o
   5   5   1      462.83      469.44      4.80 o
   6   5   1        3.60        1.77      0.19 o
   7   5   1        3.65        3.60      0.29 o
   8   5   1       24.60       22.54      0.71 o
   9   5   1       17.56       18.16      1.30 o
  10   5   1       13.19       10.39      1.10 o
  -8   6   1        1.17        0.88      0.53 o
  -7   6   1        0.89        0.73      0.43 o
  -6   6   1        0.03        0.24      0.31 o
  -5   6   1       26.45       25.61      0.64 o
  -4   6   1        0.72       -0.21      0.14 o
  -3   6   1       42.62       54.44      0.73 o
  -2   6   1      146.75      141.82      1.59 o
  -1   6   1       15.28       10.50      0.30 o
   0   6   1      112.14      108.59      1.29 o
   1   6   1      176.88      218.98      2.47 o
   2   6   1      186.79      194.60      2.14 o
   3   6   1      107.75      112.70      1.29 o
   4   6   1       55.29       54.36      0.66 o
   5   6   1       31.10       31.72      0.70 o
   6   6   1        0.02       -0.09      0.21 o
   7   6   1       47.69       45.05      0.89 o
   8   6   1       12.05       12.35      0.71 o
   9   6   1       19.20       15.07      0.90 o
  10   6   1        5.51        5.21      0.98 o
  -8   7   1       13.85       16.51      1.08 o
  -7   7   1        0.20       -0.06      0.48 o
  -6   7   1        5.06        6.24      0.46 o
  -5   7   1       14.03       13.68      0.57 o
  -4   7   1        3.02        1.89      0.27 o
  -3   7   1      227.38      208.52      2.47 o
  -2   7   1       19.96       21.53      0.39 o
  -1   7   1       84.44       77.73      1.39 o
   0   7   1       23.37       23.17      0.39 o
   1   7   1        0.97        0.60      0.11 o
   2   7   1      104.25      113.90      1.24 o
   3   7   1      130.78      133.15      1.52 o
   4   7   1      143.60      143.64      1.64 o
   5   7   1       16.12       15.50      0.39 o
   6   7   1        5.28        8.75      0.46 o
   7   7   1        8.76       12.17      0.61 o
   8   7   1        0.42        0.00      0.56 o
   9   7   1        9.65       13.75      0.86 o
  10   7   1        0.18       -1.17      0.78 o
  -7   8   1        0.49        0.54      0.53 o
  -6   8   1        2.48        2.57      0.43 o
  -5   8   1        0.31       -0.33      0.34 o
  -4   8   1        6.03        5.12      0.35 o
  -3   8   1       23.97       20.53      0.57 o
  -2   8   1       42.45       41.78      0.72 o
  -1   8   1        0.77        0.00      0.14 o
   0   8   1        4.03        5.98      0.25 o
   1   8   1      139.25      137.60      1.90 o
   2   8   1        4.85        6.26      0.24 o
   3   8   1      123.97      122.74      1.77 o
   4   8   1       65.17       66.21      1.92 o
   5   8   1        0.02        0.17      0.26 o
   6   8   1        5.10        6.72      0.43 o
   7   8   1        0.79        0.38      0.47 o
   8   8   1        4.15        4.17      0.56 o
   9   8   1        0.23       -0.01      0.53 o
  -6   9   1        2.07        2.12      0.54 o
  -5   9   1        7.68        7.47      0.63 o
  -4   9   1        2.50        2.33      0.40 o
  -3   9   1        3.33        3.24      0.31 o
  -2   9   1        3.51        1.98      0.29 o
  -1   9   1       10.37        6.81      0.37 o
   1   9   1       85.86       91.49      1.50 o
   2   9   1       93.50      100.25      2.67 o
   3   9   1      110.70      117.40      2.95 o
   4   9   1        1.35        2.63      0.39 o
   5   9   1       58.97       62.74      1.64 o
   6   9   1       37.01       35.46      1.44 o
   7   9   1       44.46       47.63      1.41 o
   8   9   1        3.66        4.48      0.60 o
   9   9   1        8.11        9.11      0.90 o
  -5  10   1        1.74        3.06      0.77 o
  -4  10   1        2.64        5.01      1.14 o
  -3  10   1        1.73        1.79      0.36 o
  -2  10   1        0.40        1.21      0.34 o
   1  10   1        0.34        1.47      0.33 o
   2  10   1       13.58       13.95      0.84 o
   3  10   1        0.72        1.12      0.30 o
   4  10   1       24.54       23.02      0.87 o
   5  10   1       15.93       18.20      0.70 o
   6  10   1        7.70       11.02      0.69 o
   7  10   1        6.61        7.54      0.67 o
   8  10   1        8.79        8.94      0.73 o
  -4  11   1        2.92        3.77      0.69 o
  -3  11   1        1.93        1.06      0.41 o
  -2  11   1        0.02       -0.08      0.20 o
  -1  11   1        4.59        4.92      0.44 o
   0  11   1        4.42        3.30      0.39 o
   1  11   1        4.26        3.91      0.50 o
   2  11   1        0.80        2.24      0.64 o
   3  11   1        1.96        0.58      0.40 o
   4  11   1        1.16        1.18      0.43 o
   5  11   1        5.27        7.00      0.58 o
   6  11   1        7.66        8.31      0.64 o
   7  11   1        2.38        2.77      0.75 o
  -3  12   1        1.01        1.16      0.57 o
  -2  12   1        3.71        2.98      0.46 o
  -1  12   1        0.36       -0.01      0.09 o
   0  12   1        5.22        4.49      0.46 o
   1  12   1        6.16        9.93      0.73 o
   2  12   1        0.96        1.04      0.48 o
   3  12   1        7.29        9.00      1.64 o
   4  12   1        0.43        0.74      0.46 o
   5  12   1        4.92        6.21      0.62 o
   6  12   1        1.17        3.08      0.57 o
  -1  13   1        0.32        0.06      0.08 o
   0  13   1        0.22       -0.36      0.39 o
   1  13   1        0.05       -0.04      0.42 o
   2  13   1        0.01       -0.21      0.48 o
   3  13   1        1.87        3.60      0.58 o
   4  13   1        1.90        1.37      0.55 o
  -4 -12   2        1.20        1.00      0.68 o
  -3 -12   2        2.02        2.09      0.41 o
  -2 -12   2        2.28        2.96      0.61 o
  -1 -12   2        0.00       -0.03      0.27 o
   0 -12   2        1.29        1.35      0.32 o
   1 -12   2        0.45        0.73      0.34 o
   2 -12   2        1.23        1.38      0.37 o
   3 -12   2        0.69        0.93      0.39 o
  -5 -11   2        3.37        3.83      0.47 o
  -4 -11   2        1.04        1.45      0.71 o
  -3 -11   2        3.34        3.48      0.40 o
  -2 -11   2        2.35        1.82      0.35 o
  -1 -11   2       11.07       15.87      1.12 o
   0 -11   2        0.05        0.03      0.11 o
   1 -11   2       10.61       10.69      0.50 o
   2 -11   2        2.16        2.38      0.35 o
   3 -11   2        0.68        2.16      0.47 o
   4 -11   2        0.57        0.34      0.35 o
  -6 -10   2        6.12       10.34      1.46 o
  -5 -10   2        0.01       -0.06      0.37 o
  -4 -10   2       16.91       20.53      0.76 o
  -3 -10   2        7.17        6.69      0.34 o
  -2 -10   2        0.50        0.67      0.21 o
  -1 -10   2        0.27        0.16      0.18 o
   0 -10   2        0.18        0.10      0.09 o
   1 -10   2       62.99       68.02      1.15 o
   3 -10   2        0.27        0.17      0.31 o
   4 -10   2        0.17       -0.08      0.25 o
   5 -10   2        0.00       -0.02      0.14 o
   6 -10   2        1.58        2.05      0.75 o
  -7  -9   2        0.33        0.49      0.46 o
  -6  -9   2       35.90       34.66      1.10 o
  -5  -9   2        1.91        1.48      0.38 o
  -4  -9   2       31.89       30.84      1.32 o
  -3  -9   2        0.68        0.29      0.19 o
  -2  -9   2        7.20        5.83      0.35 o
  -1  -9   2       11.34       11.51      0.34 o
   0  -9   2       14.46       15.26      0.49 o
   1  -9   2       17.92       21.33      0.45 o
   2  -9   2        1.50        0.82      0.18 o
   3  -9   2        1.37        0.94      0.20 o
   4  -9   2        1.34        1.73      0.33 o
   5  -9   2        0.27        0.25      0.33 o
   6  -9   2        2.71        2.53      0.52 o
   7  -9   2        1.42        1.04      0.67 o
  -8  -8   2        0.78        0.46      0.53 o
  -7  -8   2       13.25       11.81      0.68 o
  -6  -8   2        3.74        3.43      0.46 o
  -5  -8   2       29.11       29.70      0.66 o
  -4  -8   2       38.49       42.15      0.79 o
  -3  -8   2        2.86        3.98      0.25 o
  -2  -8   2       46.13       45.87      1.09 o
  -1  -8   2        3.78        3.48      0.22 o
   0  -8   2      186.00      194.40      2.92 o
   1  -8   2        8.68       10.85      0.31 o
   2  -8   2       15.11       15.57      0.38 o
   3  -8   2        0.08       -0.02      0.15 o
   5  -8   2        2.76        2.16      0.34 o
   6  -8   2        0.50        1.14      0.45 o
   7  -8   2        0.33        0.63      0.63 o
   8  -8   2        0.00       -1.08      0.72 o
  -8  -7   2       13.12       15.11      0.91 o
  -7  -7   2       11.07       13.26      0.78 o
  -6  -7   2       17.97       19.08      0.66 o
  -5  -7   2       45.77       51.47      0.95 o
  -4  -7   2        9.07       10.63      0.37 o
  -3  -7   2      193.23      187.13      2.59 o
  -2  -7   2       61.38       67.87      1.01 o
  -1  -7   2      393.51      399.33      5.79 o
   0  -7   2        0.69        0.57      0.12 o
   1  -7   2       53.79       56.06      0.84 o
   2  -7   2      165.01      159.48      2.42 o
   3  -7   2       51.90       53.52      0.84 o
   4  -7   2      104.60      108.34      1.70 o
   6  -7   2        6.26        5.63      0.52 o
   7  -7   2        1.24        2.57      0.69 o
   8  -7   2        4.85        6.10      0.84 o
  -9  -6   2        4.37        5.89      0.71 o
  -8  -6   2        1.07        1.21      0.53 o
  -7  -6   2       52.04       50.40      1.41 o
  -6  -6   2        1.84        1.80      0.30 o
  -5  -6   2       37.31       41.21      0.84 o
  -4  -6   2       49.23       45.77      0.80 o
  -3  -6   2       29.29       29.49      0.62 o
  -1  -6   2       70.37       78.73      0.98 o
   0  -6   2       40.81       47.15      0.70 o
   1  -6   2      312.40      300.73      3.74 o
   2  -6   2      156.67      158.97      1.82 o
   3  -6   2      227.46      232.65      2.65 o
   4  -6   2      109.63      112.36      1.38 o
   5  -6   2       72.01       79.92      1.28 o
   6  -6   2       25.52       24.54      0.64 o
   7  -6   2       12.69       15.30      1.83 o
   8  -6   2        0.01        0.27      0.64 o
   9  -6   2        0.11       -0.05      0.66 o
  -9  -5   2        0.02        0.20      0.55 o
  -8  -5   2       23.76       26.87      1.10 o
  -7  -5   2        0.58        1.25      0.36 o
  -6  -5   2       11.71        9.76      0.46 o
  -5  -5   2       35.08       36.90      0.73 o
  -4  -5   2       26.00       27.59      0.51 o
  -3  -5   2      118.32      115.19      1.62 o
  -2  -5   2       28.93       32.28      0.46 o
  -1  -5   2       13.47       16.40      0.32 o
   0  -5   2       62.64       56.81      1.08 o
   1  -5   2       10.20        8.01      0.18 o
   2  -5   2        8.33        5.79      0.18 o
   3  -5   2       30.94       29.77      0.45 o
   4  -5   2      242.39      254.65      2.89 o
   5  -5   2       15.23       12.21      0.38 o
   6  -5   2        8.92        9.75      0.42 o
   7  -5   2       14.81       13.40      0.68 o
   8  -5   2        0.09       -0.04      0.50 o
   9  -5   2       13.24       12.95      0.78 o
  -9  -4   2        1.93        2.57      0.81 o
  -8  -4   2        0.39        0.33      0.51 o
  -7  -4   2       42.08       43.11      1.08 o
  -6  -4   2       20.92       23.29      0.71 o
  -5  -4   2       53.19       55.47      0.83 o
  -4  -4   2       98.18       96.38      1.14 o
  -3  -4   2        8.06       16.56      0.27 o
  -2  -4   2     1233.17     1401.56     18.73 o
  -1  -4   2      364.57      429.58      7.17 o
   0  -4   2      503.15      586.85      8.69 o
   1  -4   2      158.98      145.00      3.98 o
   2  -4   2       80.62       77.77      0.91 o
   3  -4   2      693.52      685.43      7.52 o
   4  -4   2       28.50       40.33      0.54 o
   5  -4   2      233.16      209.47      2.35 o
   6  -4   2       18.28       17.52      0.41 o
   7  -4   2        1.36        3.68      0.31 o
   8  -4   2        9.82       11.33      0.66 o
   9  -4   2        2.21        0.59      0.90 o
  10  -4   2       20.06       25.89      1.21 o
  -9  -3   2        5.60        5.85      0.92 o
  -8  -3   2       17.58       18.51      0.96 o
  -7  -3   2        1.34        1.57      0.42 o
  -6  -3   2        3.83        3.85      0.28 o
  -5  -3   2       51.42       50.31      0.64 o
  -4  -3   2        0.12        0.75      0.19 o
  -3  -3   2      233.23      253.07      2.59 o
  -2  -3   2      253.93      274.52      3.27 o
  -1  -3   2     1076.30     1193.56     17.15 o
   1  -3   2        0.09        2.04      0.23 o
   2  -3   2      824.67      841.75      9.18 o
   3  -3   2       19.59       13.03      0.23 o
   4  -3   2      408.03      405.13      4.68 o
   5  -3   2       16.41       23.17      0.41 o
   6  -3   2       29.13       25.62      0.54 o
   7  -3   2      152.80      156.41      2.38 o
   8  -3   2        5.88        4.96      0.70 o
   9  -3   2       12.26       14.07      1.35 o
  10  -3   2        0.00        0.63      0.89 o
  -9  -2   2        1.01        1.61      0.78 o
  -8  -2   2       10.61        9.22      0.89 o
  -7  -2   2       10.76       12.96      0.75 o
  -6  -2   2       27.64       25.36      0.84 o
  -5  -2   2       24.33       25.61      0.51 o
  -4  -2   2      219.95      236.11      2.70 o
  -3  -2   2      114.98      121.51      1.56 o
  -2  -2   2      134.29      156.14      1.60 o
  -1  -2   2      461.35      505.89      8.97 o
   1  -2   2     1035.33     1259.23     18.10 o
   2  -2   2       16.62       22.28      0.30 o
   3  -2   2       73.33       69.68      0.81 o
   4  -2   2      227.71      265.89      2.71 o
   5  -2   2       36.04       36.85      0.53 o
   6  -2   2      164.33      173.35      2.14 o
   7  -2   2        2.88        5.71      0.35 o
   8  -2   2       32.61       34.67      1.06 o
   9  -2   2        0.29       -0.36      0.45 o
  10  -2   2        9.51        9.07      0.67 o
  -9  -1   2        2.05        0.38      0.77 o
  -8  -1   2        1.44        1.82      0.73 o
  -7  -1   2        2.00        1.00      0.43 o
  -6  -1   2       18.73       21.23      0.56 o
  -5  -1   2      153.94      162.78      1.85 o
  -4  -1   2      131.49      155.82      1.61 o
  -3  -1   2       36.70       43.71      0.85 o
  -2  -1   2        2.79        2.52      0.15 o
  -1  -1   2      396.68      466.22      4.66 o
   2  -1   2     1899.95     1872.86     17.44 o
   3  -1   2       26.17       35.72      0.50 o
   4  -1   2       40.71       42.52      0.55 o
   5  -1   2      106.42      108.88      1.37 o
   6  -1   2      187.26      203.64      2.69 o
   7  -1   2      175.05      142.04      1.99 o
   8  -1   2       13.60       13.23      0.68 o
   9  -1   2       17.72       16.05      0.81 o
  10  -1   2        0.00       -0.33      0.79 o
  11  -1   2        0.15        0.19      0.98 o
  -9   0   2        0.80        1.32      0.85 o
  -8   0   2       11.94       11.17      0.99 o
  -7   0   2        2.00        2.90      0.45 o
  -6   0   2        0.14        0.19      0.12 o
  -5   0   2      225.04      220.73      2.66 o
  -4   0   2        9.76       16.76      0.31 o
  -3   0   2      206.11      265.57      2.66 o
  -2   0   2       83.89      101.64      1.04 o
  -1   0   2      285.27      269.47      2.47 o
   0   0   2      337.23      356.82      2.83 o
   1   0   2       77.69      134.69      1.11 o
   2   0   2        3.24        0.13      0.07 o
   3   0   2      142.45      135.39      2.30 o
   4   0   2        4.05        3.12      0.12 o
   5   0   2      148.02      146.88      1.67 o
   6   0   2       50.68       39.66      0.64 o
   7   0   2      218.17      200.31      2.47 o
   8   0   2       16.42       12.76      0.94 o
   9   0   2        2.44        4.12      0.83 o
  10   0   2        0.03       -0.97      0.74 o
  11   0   2        3.51        6.39      1.17 o
  -9   1   2        1.76        2.28      0.93 o
  -8   1   2        4.50        2.55      0.72 o
  -7   1   2        7.34        8.01      0.53 o
  -6   1   2      231.70      205.61      2.78 o
  -5   1   2       79.98       83.70      1.04 o
  -4   1   2      126.44      130.17      1.50 o
  -3   1   2       17.44       20.94      0.28 o
  -2   1   2       11.04       13.34      0.20 o
  -1   1   2      507.28      466.48      4.00 o
   0   1   2      645.78      749.15      6.84 o
   1   1   2     2114.28     2131.29     17.98 o
   2   1   2        8.31        2.64      0.12 o
   3   1   2      914.58     1084.70     10.06 o
   4   1   2       40.62       44.32      0.56 o
   5   1   2       27.93       29.76      0.63 o
   6   1   2      117.67      110.08      1.52 o
   7   1   2        9.23        7.88      0.41 o
   8   1   2        6.18        7.22      0.50 o
   9   1   2       37.72       42.92      1.25 o
  10   1   2        0.99        0.44      0.71 o
  11   1   2        7.50        9.84      0.84 o
  -9   2   2       10.36        9.33      1.18 o
  -8   2   2        0.09       -0.46      0.74 o
  -7   2   2        3.25        3.02      0.41 o
  -6   2   2       32.08       26.82      0.65 o
  -5   2   2       13.75       13.61      0.36 o
  -4   2   2       79.95       95.53      1.12 o
  -3   2   2       33.00       38.17      0.51 o
  -2   2   2      993.93     1152.37     12.52 o
  -1   2   2        2.60        0.98      0.07 o
   0   2   2      167.15      169.17      1.56 o
   1   2   2        5.03        7.62      0.12 o
   2   2   2      113.71      109.82      1.08 o
   3   2   2     1279.11     1375.11     11.96 o
   4   2   2      155.63      131.94      1.36 o
   5   2   2      296.05      296.97      3.16 o
   6   2   2      109.03      106.12      1.37 o
   7   2   2      164.59      170.46      2.33 o
   8   2   2       86.71       83.88      1.63 o
   9   2   2        0.65        1.80      0.47 o
  10   2   2       16.97       18.18      0.92 o
  11   2   2        0.80       -0.04      1.12 o
  -9   3   2        4.46        2.52      1.04 o
  -8   3   2        9.86        7.50      1.02 o
  -7   3   2       12.23       10.63      0.63 o
  -6   3   2        9.99        9.92      0.56 o
  -5   3   2        1.53        0.42      0.16 o
  -4   3   2       79.42       86.30      0.98 o
  -3   3   2      129.88      127.86      1.44 o
  -2   3   2      310.55      346.32      3.25 o
  -1   3   2      189.52      205.90      1.83 o
   0   3   2      865.86      982.36      8.48 o
   1   3   2      155.01      193.02      1.79 o
   2   3   2        0.02       -0.12      0.08 o
   3   3   2      276.93      318.76      3.99 o
   4   3   2      627.43      698.28      6.65 o
   5   3   2        4.26        4.20      0.15 o
   6   3   2        6.68        6.54      0.29 o
   7   3   2       67.81       66.45      1.09 o
   8   3   2       11.45       12.23      0.43 o
   9   3   2       43.10       46.14      1.30 o
  10   3   2        4.78        6.05      0.65 o
  11   3   2        9.22        8.88      0.80 o
  -9   4   2        1.51        1.45      0.91 o
  -8   4   2        3.32        4.39      0.88 o
  -7   4   2        0.59       -0.11      0.37 o
  -6   4   2        1.44        1.13      0.36 o
  -5   4   2      124.03      117.77      1.64 o
  -4   4   2       72.51       67.23      0.86 o
  -3   4   2      494.92      497.41      5.23 o
  -2   4   2       10.33        9.72      0.21 o
  -1   4   2        0.13       -0.06      0.04 o
   0   4   2       82.10       97.77      1.08 o
   1   4   2      137.82      188.43      1.84 o
   2   4   2      232.15      251.56      2.43 o
   3   4   2      152.19      170.29      1.68 o
   4   4   2      505.24      579.57      5.54 o
   5   4   2        2.50        3.26      0.14 o
   6   4   2       58.11       54.40      0.77 o
   7   4   2       10.62       10.69      0.37 o
   8   4   2       27.24       24.14      0.97 o
   9   4   2        7.08        6.39      0.58 o
  10   4   2       11.13        9.63      0.91 o
  11   4   2        0.64        1.31      0.99 o
  -8   5   2        2.32        1.79      0.96 o
  -7   5   2        0.37       -0.05      0.40 o
  -6   5   2        7.41        8.59      0.56 o
  -5   5   2        0.57        1.11      0.36 o
  -4   5   2       62.55       62.67      0.90 o
  -3   5   2      154.35      149.78      1.82 o
  -2   5   2        8.60        6.60      0.20 o
  -1   5   2      152.20      180.01      1.84 o
   0   5   2       10.05       18.77      0.28 o
   1   5   2       15.17       12.64      0.21 o
   2   5   2       33.83       36.44      0.43 o
   3   5   2      436.56      460.64      4.94 o
   4   5   2       35.22       41.99      0.54 o
   5   5   2        0.12        0.00      0.05 o
   6   5   2       53.93       53.65      0.77 o
   7   5   2        1.62        2.02      0.47 o
   8   5   2       12.22       13.75      0.61 o
   9   5   2       20.27       19.75      0.89 o
  10   5   2        7.97        8.30      1.06 o
  11   5   2       13.85       16.08      1.43 o
  -8   6   2        3.62        5.50      1.10 o
  -7   6   2        0.01        0.71      0.48 o
  -6   6   2        6.18        6.14      0.43 o
  -5   6   2        3.45        1.73      0.31 o
  -4   6   2        5.55        4.66      0.28 o
  -3   6   2      217.21      199.31      2.38 o
  -2   6   2       16.36       22.62      0.41 o
  -1   6   2       20.69       21.44      0.34 o
   0   6   2      192.24      193.22      2.09 o
   1   6   2       11.11       20.06      0.32 o
   2   6   2       77.42       79.60      0.90 o
   3   6   2        3.39        0.63      0.11 o
   4   6   2      151.39      168.61      1.80 o
   5   6   2       82.51       90.65      1.05 o
   6   6   2        8.68        7.57      0.29 o
   7   6   2        3.68        3.46      0.30 o
   8   6   2        2.44        1.87      0.37 o
   9   6   2        5.73        2.86      0.82 o
  10   6   2        4.03        4.38      0.98 o
  -7   7   2       10.92       12.30      1.29 o
  -6   7   2        0.84        0.93      0.37 o
  -5   7   2        0.37        0.12      0.32 o
  -4   7   2        0.10        0.21      0.21 o
  -3   7   2        6.90        3.83      0.27 o
  -2   7   2       89.73       92.33      1.20 o
  -1   7   2       17.72       15.93      0.34 o
   0   7   2       34.68       36.35      0.56 o
   1   7   2       22.15       24.69      0.42 o
   2   7   2       16.29       11.54      0.26 o
   3   7   2      102.76      116.28      1.28 o
   4   7   2        4.14        2.62      0.17 o
   5   7   2        6.63        9.07      0.28 o
   6   7   2       16.94       17.04      0.75 o
   7   7   2       22.81       18.04      0.63 o
   8   7   2       13.88       12.56      0.78 o
   9   7   2        5.08        2.84      0.79 o
  10   7   2        7.91        8.76      1.15 o
  -7   8   2        2.17        2.47      0.86 o
  -6   8   2        0.13        0.20      0.40 o
  -5   8   2        4.63        6.09      0.47 o
  -4   8   2        4.49        4.40      0.57 o
  -3   8   2       25.39       29.22      0.67 o
  -2   8   2        8.46        9.64      0.35 o
  -1   8   2       22.32       22.62      0.50 o
   0   8   2       29.27       27.18      0.54 o
   1   8   2       41.46       35.14      0.62 o
   2   8   2       37.87       36.57      0.79 o
   3   8   2        5.71        5.40      0.21 o
   4   8   2       11.47       12.41      0.40 o
   5   8   2        2.14        3.83      0.27 o
   6   8   2       22.59       19.47      0.70 o
   7   8   2       16.26       20.31      0.89 o
   8   8   2        1.40        1.61      0.51 o
   9   8   2        3.55        2.35      0.79 o
  10   8   2        0.72        1.06      0.88 o
  -6   9   2       15.83       15.65      0.89 o
  -5   9   2        1.90        3.09      0.44 o
  -4   9   2       28.15       29.33      0.95 o
  -3   9   2        0.13        0.43      0.28 o
  -2   9   2       67.12       63.08      1.09 o
  -1   9   2        1.32        0.55      0.25 o
   0   9   2       71.51       62.71      1.10 o
   1   9   2      117.70      119.05      1.81 o
   2   9   2        0.00        0.08      0.14 o
   4   9   2       18.78       10.76      0.51 o
   5   9   2       31.88       31.08      0.98 o
   6   9   2       15.86       19.94      0.89 o
   7   9   2        9.74       11.53      0.79 o
   8   9   2        3.36        3.49      0.58 o
   9   9   2        0.31        0.13      0.75 o
  -5  10   2        0.11        1.26      0.57 o
  -4  10   2        0.03       -0.05      0.14 o
  -3  10   2        0.83        0.03      0.04 o
  -2  10   2        1.63        1.64      0.38 o
  -1  10   2        1.96        2.07      0.36 o
   3  10   2        7.97        5.51      0.50 o
   4  10   2       15.85       17.99      0.81 o
   5  10   2        4.56        6.33      0.58 o
   6  10   2       59.88       59.47      1.61 o
   7  10   2        5.09        5.44      0.63 o
   8  10   2        0.21        0.21      0.55 o
  -4  11   2        3.33        5.07      0.67 o
  -3  11   2        0.74        1.31      0.67 o
  -2  11   2        0.25        0.04      0.11 o
  -1  11   2        0.02       -0.13      0.33 o
   0  11   2        3.82        4.97      0.51 o
   1  11   2        5.22        6.26      0.57 o
   2  11   2        0.44        0.87      0.46 o
   3  11   2       21.18       20.44      0.87 o
   4  11   2        4.40        4.78      0.55 o
   5  11   2        3.99        3.48      0.54 o
   6  11   2        6.70        4.95      0.65 o
   7  11   2        1.52        1.53      0.56 o
   8  11   2        9.86       10.04      0.80 o
  -3  12   2        1.87        1.78      0.57 o
  -2  12   2        1.11        1.02      0.50 o
  -1  12   2        1.98        3.11      0.57 o
   0  12   2        9.96       12.60      0.62 o
   1  12   2        3.15        3.71      0.60 o
   2  12   2       23.32       30.09      1.10 o
   3  12   2        1.19        1.08      0.69 o
   4  12   2       13.47       17.15      0.92 o
   5  12   2        0.20        0.14      0.52 o
   6  12   2        3.55        4.25      0.61 o
  -1  13   2        5.07        7.03      0.69 o
   0  13   2        1.27        0.77      0.45 o
   1  13   2        1.93        2.58      0.46 o
   2  13   2        1.90        1.86      0.60 o
   3  13   2        1.24        1.73      0.71 o
   4  13   2        1.35        2.98      0.62 o
   5  13   2        0.09       -0.07      0.56 o
  -3 -12   3        5.14        5.05      0.78 o
  -2 -12   3        0.11        0.13      0.26 o
  -1 -12   3        1.08        1.17      0.40 o
   0 -12   3        0.26        0.59      0.39 o
   1 -12   3        9.19        9.69      0.59 o
   2 -12   3       10.12       15.30      0.62 o
  -4 -11   3        5.76        6.20      0.81 o
  -3 -11   3        2.23        1.80      0.62 o
  -1 -11   3       11.18       12.99      0.68 o
   0 -11   3       10.92       10.92      0.45 o
   1 -11   3       15.58       19.47      0.59 o
   2 -11   3        0.32        0.48      0.31 o
   3 -11   3        0.02       -0.06      0.16 o
   4 -11   3        1.99        1.85      0.39 o
  -6 -10   3        0.60        0.54      0.53 o
  -5 -10   3        4.62        5.89      0.48 o
  -4 -10   3        2.49        4.21      0.40 o
  -3 -10   3        2.05        2.41      0.33 o
  -2 -10   3        0.48        0.05      0.16 o
  -1 -10   3       23.65       27.96      1.02 o
   0 -10   3        3.74        2.63      0.23 o
   1 -10   3        4.72        7.48      0.30 o
   2 -10   3        3.73        4.75      0.30 o
   3 -10   3        0.12        0.02      0.11 o
   4 -10   3        3.58        3.14      0.38 o
   5 -10   3        1.78        2.39      0.81 o
   6 -10   3        0.02       -0.02      0.34 o
  -6  -9   3        2.75        4.93      0.51 o
  -5  -9   3        8.20       12.14      0.64 o
  -4  -9   3        0.49        0.82      0.22 o
  -3  -9   3        2.34        1.80      0.25 o
  -2  -9   3        3.66        4.37      0.33 o
  -1  -9   3       21.65       21.73      0.51 o
   0  -9   3        6.57        5.24      0.28 o
   1  -9   3        2.57        2.87      0.20 o
   2  -9   3        0.07       -0.04      0.09 o
   3  -9   3        1.69        1.52      0.30 o
   4  -9   3       13.53       15.02      0.57 o
   5  -9   3        6.35        7.14      0.44 o
   6  -9   3        2.49        2.93      0.52 o
   7  -9   3        0.03        0.85      0.73 o
  -7  -8   3        0.00       -0.30      0.49 o
  -6  -8   3       39.65       38.74      1.14 o
  -5  -8   3        5.81        6.19      0.45 o
  -4  -8   3        6.36        5.38      0.29 o
  -3  -8   3        0.02       -0.11      0.24 o
  -2  -8   3        0.00        0.02      0.10 o
  -1  -8   3        0.61        0.83      0.13 o
   0  -8   3        3.80        5.75      0.20 o
   1  -8   3       14.99       15.56      0.33 o
   2  -8   3       15.82       17.34      0.43 o
   3  -8   3       26.23       28.08      0.54 o
   4  -8   3       13.43       11.14      0.49 o
   5  -8   3       14.95       15.03      0.73 o
   6  -8   3        0.98        0.14      0.34 o
   7  -8   3        0.83        0.02      0.19 o
   8  -8   3        0.00       -0.06      0.12 o
  -8  -7   3        1.74        2.04      0.55 o
  -7  -7   3       25.86       27.82      1.03 o
  -6  -7   3        0.35        0.34      0.52 o
  -5  -7   3       20.50       21.45      0.55 o
  -4  -7   3      134.00      136.05      2.36 o
  -2  -7   3      221.11      256.91      3.48 o
  -1  -7   3       27.34       35.58      0.62 o
   0  -7   3      173.46      194.68      2.97 o
   1  -7   3       45.15       49.40      0.64 o
   2  -7   3      104.90      111.14      1.48 o
   3  -7   3       11.26       12.65      0.34 o
   4  -7   3        8.83        9.01      0.46 o
   6  -7   3        1.41        1.03      0.61 o
   7  -7   3        0.36        0.35      0.33 o
   8  -7   3        2.88        4.75      0.84 o
  -8  -6   3       11.72       13.30      0.80 o
  -7  -6   3       10.22       12.76      0.75 o
  -6  -6   3        6.34        8.25      0.78 o
  -5  -6   3      128.80      150.27      2.29 o
  -4  -6   3       56.80       63.28      1.04 o
  -3  -6   3      116.40      126.39      1.77 o
  -2  -6   3       45.77       48.13      0.71 o
  -1  -6   3      258.68      251.70      3.63 o
   0  -6   3       87.93       89.80      1.87 o
   1  -6   3      158.46      132.53      1.83 o
   2  -6   3      190.70      190.13      2.41 o
   3  -6   3       98.33      111.35      1.49 o
   4  -6   3       38.64       32.02      0.79 o
   5  -6   3        9.72       12.19      0.62 o
   6  -6   3        7.53        9.78      0.52 o
   7  -6   3        0.09       -0.25      0.39 o
   8  -6   3        7.11        6.37      0.80 o
   9  -6   3        0.53        0.90      0.68 o
  -8  -5   3        1.88        3.44      0.61 o
  -7  -5   3       16.64       14.55      0.78 o
  -6  -5   3        0.29        0.22      0.20 o
  -5  -5   3       14.09       12.36      0.42 o
  -4  -5   3        5.51        4.35      0.30 o
  -3  -5   3        6.30        6.55      0.48 o
  -2  -5   3      545.48      604.81     10.66 o
  -1  -5   3      138.96      120.32      1.76 o
   0  -5   3      127.36      130.66      2.20 o
   1  -5   3       80.51       95.09      2.69 o
   2  -5   3       69.19       71.28      0.95 o
   3  -5   3      174.67      168.56      1.92 o
   4  -5   3       17.04       22.39      0.41 o
   5  -5   3      154.88      161.25      2.85 o
   6  -5   3       59.91       65.58      1.50 o
   7  -5   3        4.96        5.78      0.40 o
   8  -5   3        2.69        4.02      0.53 o
   9  -5   3        0.00        1.11      0.64 o
  -9  -4   3        0.43        0.88      0.78 o
  -8  -4   3       19.37       22.59      1.05 o
  -7  -4   3       21.97       21.76      0.91 o
  -6  -4   3       17.40       20.96      1.06 o
  -5  -4   3      138.13      148.60      2.26 o
  -4  -4   3        1.92        2.78      0.16 o
  -3  -4   3      285.86      312.63      3.89 o
  -2  -4   3        0.19        0.06      0.14 o
  -1  -4   3      656.78      700.88     18.31 o
   0  -4   3       74.42       -0.01      0.01 o
   1  -4   3       60.94       73.54      1.58 o
   2  -4   3      178.05      179.37      2.49 o
   3  -4   3        0.19        0.67      0.13 o
   4  -4   3      587.31      621.33      7.67 o
   5  -4   3       37.32       43.03      0.60 o
   6  -4   3      120.97      129.17      1.79 o
   7  -4   3        9.11       10.90      0.52 o
   8  -4   3        3.92        6.12      0.70 o
   9  -4   3       13.68       14.23      0.77 o
  10  -4   3        0.65        0.41      0.57 o
  -9  -3   3        0.98        2.66      0.84 o
  -8  -3   3        0.01       -0.24      0.50 o
  -7  -3   3       29.06       33.53      1.12 o
  -6  -3   3        0.09       -0.27      0.18 o
  -5  -3   3        0.30        0.24      0.12 o
  -4  -3   3      122.53      134.40      1.56 o
  -3  -3   3       14.28       20.77      0.29 o
  -2  -3   3      781.64      833.29     11.52 o
  -1  -3   3      102.78      136.38      4.01 o
   0  -3   3       38.86        0.01      0.01 o
   1  -3   3     1781.88     2046.58     36.75 o
   2  -3   3        1.57        1.22      0.07 o
   3  -3   3      394.19      396.41      4.89 o
   4  -3   3      148.95      146.69      1.77 o
   5  -3   3      206.44      209.52      2.33 o
   6  -3   3        5.75        4.40      0.27 o
   7  -3   3       11.41       11.45      0.46 o
   8  -3   3       45.58       41.71      1.20 o
   9  -3   3        0.01       -0.48      0.38 o
  10  -3   3        6.50        5.11      0.62 o
  -9  -2   3        3.65        4.07      0.92 o
  -8  -2   3        3.02        3.74      0.59 o
  -7  -2   3       11.51       12.34      0.74 o
  -6  -2   3        0.91        0.04      0.29 o
  -5  -2   3       83.88       84.40      1.25 o
  -4  -2   3       10.52        9.20      0.31 o
  -3  -2   3       18.96       24.77      0.40 o
  -2  -2   3       63.11       70.13      0.83 o
  -1  -2   3      132.66      142.36      2.07 o
   1  -2   3      100.47       90.82      3.99 o
   2  -2   3     1778.60     1814.11     23.64 o
   3  -2   3       92.73      103.15      1.16 o
   4  -2   3     1046.70     1141.24     12.99 o
   5  -2   3       31.24       16.04      0.34 o
   6  -2   3      116.15      104.40      1.36 o
   7  -2   3      319.89      290.01      4.14 o
   8  -2   3       22.57       16.26      0.78 o
   9  -2   3       18.88       17.66      0.86 o
  10  -2   3        0.05       -0.14      0.46 o
  -9  -1   3        0.06       -0.63      0.78 o
  -8  -1   3        1.23        1.78      0.72 o
  -7  -1   3        0.66        0.45      0.62 o
  -6  -1   3       33.50       30.19      0.84 o
  -5  -1   3       50.51       45.73      0.75 o
  -4  -1   3      196.75      202.30      2.07 o
  -3  -1   3        3.13        2.39      0.11 o
  -2  -1   3      187.61      181.43      2.27 o
  -1  -1   3       35.39       37.36      0.45 o
   0  -1   3      235.10      351.34      5.21 o
   2  -1   3       38.19       52.59      0.64 o
   3  -1   3      101.53       88.54      0.94 o
   4  -1   3        7.82        3.99      0.17 o
   5  -1   3        0.98        2.07      0.16 o
   6  -1   3      292.93      287.13      3.17 o
   7  -1   3      131.85      117.43      1.69 o
   8  -1   3      108.94      107.18      4.92 o
   9  -1   3        5.12        7.30      0.58 o
  10  -1   3       12.12       12.63      0.77 o
  11  -1   3        0.45       -1.40      0.94 o
  -9   0   3        0.02       -0.95      0.72 o
  -8   0   3        0.03       -0.62      0.68 o
  -7   0   3       11.38        8.34      0.63 o
  -6   0   3       48.16       43.37      1.06 o
  -5   0   3        0.56        2.33      0.21 o
  -4   0   3       51.06       58.51      0.74 o
  -3   0   3       12.35       16.22      0.28 o
  -2   0   3        0.53        0.31      0.06 o
  -1   0   3       18.46       11.18      0.17 o
   0   0   3      197.62      179.78      1.71 o
   1   0   3     4114.59     4412.92     56.29 o
   2   0   3       39.32       43.89      0.43 o
   3   0   3       92.19       99.22      1.12 o
   4   0   3        0.12        0.08      0.08 o
   5   0   3       93.69      109.94      1.38 o
   6   0   3       32.78       27.10      0.54 o
   7   0   3       60.92       71.29      1.11 o
   8   0   3        0.03       -0.32      0.35 o
   9   0   3       24.75       26.00      1.97 o
  10   0   3        1.22        0.62      0.44 o
  11   0   3        0.23        0.66      0.86 o
  -9   1   3        0.86        0.75      0.90 o
  -8   1   3        1.64        0.26      0.73 o
  -7   1   3        0.16       -0.18      0.62 o
  -6   1   3        0.08       -0.12      0.14 o
  -5   1   3       52.38       54.01      0.89 o
  -4   1   3       25.30       24.00      0.44 o
  -3   1   3        2.77        2.48      0.12 o
  -2   1   3       28.55       28.77      0.49 o
  -1   1   3       15.58       23.53      0.28 o
   0   1   3      137.62      142.78      1.33 o
   1   1   3       52.55       64.60      0.60 o
   2   1   3       17.34       18.90      0.24 o
   3   1   3       86.10       94.04      1.04 o
   4   1   3      157.81      170.67      1.73 o
   5   1   3      106.48      108.81      1.27 o
   6   1   3        0.03       -0.04      0.18 o
   7   1   3      243.47      259.79      3.14 o
   8   1   3       33.51       30.20      0.95 o
   9   1   3        0.64        1.29      0.40 o
  10   1   3       12.74       11.82      1.13 o
  11   1   3        9.81        8.25      0.87 o
  -9   2   3        0.11       -0.10      0.92 o
  -8   2   3        1.08        2.08      0.79 o
  -7   2   3        4.28        4.36      0.79 o
  -6   2   3       21.66       25.03      0.64 o
  -5   2   3        1.91        1.88      0.25 o
  -4   2   3       84.29       94.52      1.06 o
  -3   2   3       71.98       53.10      0.59 o
  -2   2   3      156.62      173.03      1.76 o
  -1   2   3       24.16       28.05      0.37 o
   0   2   3      191.41      192.48      1.91 o
   1   2   3      258.22      275.55      2.91 o
   2   2   3     1811.48     1880.71     16.34 o
   3   2   3       41.53       56.57      0.59 o
   4   2   3     1236.55     1274.01     11.69 o
   5   2   3        1.43        1.33      0.12 o
   6   2   3        2.60        0.63      0.13 o
   7   2   3       12.97        8.72      0.29 o
   8   2   3       16.49       19.15      0.55 o
   9   2   3       23.00       18.36      0.67 o
  10   2   3        0.47        1.23      0.80 o
  11   2   3        2.54        1.06      0.64 o
  -8   3   3        1.09        2.29      0.93 o
  -7   3   3        7.49        8.81      0.94 o
  -6   3   3        4.68        5.58      0.46 o
  -5   3   3       44.75       34.32      0.94 o
  -4   3   3      140.68      149.10      1.82 o
  -3   3   3       16.06        9.36      0.26 o
  -2   3   3       45.58       50.57      0.63 o
  -1   3   3       13.63       16.56      0.27 o
   0   3   3      178.75      170.32      1.70 o
   1   3   3       84.57      106.51      1.02 o
   2   3   3     1025.01     1145.73     10.31 o
   3   3   3       29.13       66.31      0.75 o
   4   3   3        1.75        1.00      0.17 o
   5   3   3       54.91       53.87      0.68 o
   6   3   3       65.74       55.02      0.73 o
   7   3   3      361.05      343.33      3.97 o
   8   3   3        0.59       -0.20      0.23 o
   9   3   3        7.56        5.53      0.64 o
  10   3   3       30.56       26.91      1.28 o
  11   3   3        3.57        3.33      0.68 o
  -8   4   3        2.06        1.02      0.96 o
  -7   4   3       11.34       16.72      1.32 o
  -6   4   3        4.47        1.86      0.40 o
  -5   4   3        7.84        6.47      0.45 o
  -4   4   3       23.10       12.40      0.34 o
  -3   4   3      107.08      114.20      1.33 o
  -2   4   3       71.87       67.72      0.83 o
  -1   4   3        3.74        8.56      0.21 o
   0   4   3       22.32       28.13      0.37 o
   1   4   3        0.09        0.06      0.07 o
   2   4   3      590.71      734.25      7.40 o
   3   4   3       27.77       51.98      0.63 o
   4   4   3      249.62      284.49      2.99 o
   5   4   3       72.62       78.07      0.93 o
   6   4   3       43.58       36.72      0.54 o
   7   4   3       13.88       10.53      0.37 o
   8   4   3        3.01        2.41      0.32 o
   9   4   3       16.67       15.61      0.80 o
  10   4   3        4.73        5.27      0.60 o
  11   4   3       14.39       16.40      0.96 o
  -8   5   3        0.16       -0.78      0.97 o
  -7   5   3        3.13        1.24      0.74 o
  -6   5   3        0.01        0.29      0.39 o
  -5   5   3        2.19        1.47      0.48 o
  -4   5   3       82.79       61.82      0.98 o
  -3   5   3       20.84       27.66      0.48 o
  -2   5   3       43.17       48.87      0.66 o
  -1   5   3      104.73      126.94      1.43 o
   0   5   3      532.25      588.72      6.69 o
   1   5   3      490.30      571.84      5.60 o
   2   5   3       50.38       51.90      0.58 o
   3   5   3       52.70       41.98      0.54 o
   4   5   3       85.02      100.13      1.14 o
   5   5   3      240.66      228.93      2.46 o
   6   5   3       20.66       19.04      0.44 o
   7   5   3        4.45        6.73      0.37 o
   8   5   3       11.93       12.53      0.57 o
   9   5   3        6.78        7.97      0.61 o
  10   5   3       33.04       34.28      1.22 o
  11   5   3        1.52        3.28      1.04 o
  -7   6   3       12.61       14.18      1.23 o
  -6   6   3        5.08        5.03      0.43 o
  -5   6   3        0.01       -0.01      0.28 o
  -4   6   3       12.44       17.49      0.62 o
  -3   6   3      103.74       91.59      1.22 o
  -2   6   3      263.56      276.01      2.98 o
  -1   6   3       62.70       58.48      0.71 o
   0   6   3      145.91      144.62      1.63 o
   1   6   3       31.88       24.65      0.38 o
   2   6   3        1.57        1.05      0.11 o
   3   6   3      198.48      221.63      2.53 o
   4   6   3      126.78      126.80      1.53 o
   5   6   3      195.42      180.94      2.23 o
   6   6   3       53.75       51.93      0.83 o
   7   6   3        3.36        6.42      0.35 o
   8   6   3       24.60       27.26      0.80 o
   9   6   3        8.42       10.23      0.67 o
  10   6   3       25.19       31.38      1.72 o
  11   6   3        6.44        6.10      1.14 o
  -7   7   3        0.95        1.74      0.56 o
  -6   7   3        0.04       -0.21      0.39 o
  -5   7   3        0.35       -0.47      0.32 o
  -4   7   3        0.50        1.26      0.41 o
  -3   7   3       28.92       24.97      0.56 o
  -2   7   3        6.09       10.59      0.36 o
  -1   7   3      185.35      170.26      2.05 o
   0   7   3       13.75       11.56      0.32 o
   2   7   3        4.38        5.56      0.22 o
   3   7   3       94.64       86.71      1.10 o
   4   7   3      249.25      237.50      2.74 o
   5   7   3       17.54       12.95      0.37 o
   6   7   3        0.19        0.17      0.26 o
   7   7   3        0.05       -0.26      0.30 o
   8   7   3       17.75       17.58      0.66 o
   9   7   3        2.40        0.42      0.74 o
  10   7   3        5.31        4.70      0.99 o
  -6   8   3        0.05       -0.62      0.41 o
  -5   8   3        0.32        0.79      0.40 o
  -4   8   3       10.73        9.25      0.56 o
  -3   8   3        5.44        5.65      0.40 o
  -2   8   3       22.29       18.10      0.50 o
   2   8   3       32.63       31.55      0.59 o
   3   8   3      278.29      283.84      4.22 o
   4   8   3      115.34       94.45      1.30 o
   5   8   3        8.34       10.43      0.40 o
   6   8   3       54.31       56.78      1.05 o
   7   8   3        1.41        1.89      0.48 o
   8   8   3       30.83       29.54      1.13 o
   9   8   3        2.89        0.89      0.77 o
  10   8   3        8.04        8.93      1.13 o
  -6   9   3        0.02        0.42      0.60 o
  -5   9   3       14.07       14.22      0.67 o
  -4   9   3        0.19        0.77      0.39 o
  -3   9   3       20.10       19.19      0.68 o
  -2   9   3        1.78        0.93      0.29 o
  -1   9   3       12.97       10.94      0.45 o
   1   9   3       60.10       49.05      1.09 o
   2   9   3       16.13       19.34      0.54 o
   3   9   3        1.75        5.27      0.32 o
   4   9   3        6.73       11.09      0.66 o
   5   9   3        0.69        0.57      0.33 o
   6   9   3        9.85        8.56      0.88 o
   7   9   3       21.49       28.64      1.10 o
   8   9   3        1.48        1.87      0.56 o
   9   9   3       12.35       11.82      1.13 o
  -5  10   3       10.79       11.91      0.80 o
  -4  10   3        2.06        2.89      0.55 o
  -3  10   3        8.50        8.91      0.52 o
  -2  10   3        1.20        1.12      0.36 o
  -1  10   3        0.52        0.91      0.29 o
   0  10   3       46.66       44.16      0.87 o
   1  10   3        9.77       11.05      0.53 o
   3  10   3       28.02       31.38      1.53 o
   4  10   3       10.85        7.65      0.58 o
   5  10   3        5.54        3.60      0.54 o
   6  10   3       22.92       25.05      1.02 o
   7  10   3       12.32       10.61      0.72 o
   8  10   3        3.60        2.76      0.59 o
   9  10   3        0.00        0.60      0.85 o
  -4  11   3        0.89        0.69      0.59 o
  -3  11   3        1.06        2.03      0.56 o
  -2  11   3        3.87        2.07      0.51 o
  -1  11   3        7.83        6.65      0.51 o
   0  11   3        7.57        6.49      0.64 o
   1  11   3        6.09        4.69      0.58 o
   2  11   3       21.20       20.87      1.14 o
   3  11   3        0.99        1.45      0.50 o
   4  11   3       11.01        8.78      0.65 o
   5  11   3        4.19        5.43      0.59 o
   6  11   3       13.85       12.38      0.79 o
   7  11   3       10.14       14.49      0.98 o
   8  11   3        3.74        1.79      0.84 o
  -2  12   3        7.19       10.82      0.77 o
  -1  12   3        0.51        0.58      0.51 o
   0  12   3        3.88        4.32      0.48 o
   1  12   3        2.02        3.16      0.61 o
   2  12   3        1.27        1.53      0.55 o
   3  12   3        5.16        4.49      0.61 o
   4  12   3        4.93        8.51      0.70 o
   5  12   3        9.06        7.27      0.69 o
   6  12   3        7.37        7.63      0.73 o
   7  12   3       10.10        9.79      1.06 o
   0  13   3        4.41        6.71      0.81 o
   1  13   3       11.29       13.40      0.91 o
   2  13   3        7.82        9.76      0.78 o
   3  13   3        4.28        3.77      0.63 o
   4  13   3       12.86       13.93      0.98 o
   5  13   3        0.63       -0.49      0.56 o
   0 -12   4        2.92        3.76      0.43 o
   1 -12   4        0.47        0.72      0.40 o
  -3 -11   4       10.58       12.95      1.02 o
  -2 -11   4        0.70        0.95      0.30 o
  -1 -11   4        0.00        0.01      0.10 o
   0 -11   4        1.03        0.47      0.33 o
   1 -11   4       10.41       10.08      0.59 o
   2 -11   4       38.08       43.85      0.94 o
   3 -11   4        0.05       -0.04      0.12 o
   4 -11   4        1.17        0.29      0.64 o
  -5 -10   4        1.09        1.55      0.70 o
  -4 -10   4       10.77       11.72      0.98 o
  -3 -10   4        1.66        1.74      0.30 o
  -2 -10   4        0.99        0.75      0.25 o
  -1 -10   4       14.03       14.67      0.45 o
   0 -10   4        1.90        0.88      0.41 o
   1 -10   4       34.19       40.87      1.30 o
   2 -10   4        0.00        0.63      0.27 o
   3 -10   4        1.65        3.07      0.33 o
   4 -10   4        0.16       -0.01      0.15 o
   5 -10   4        0.02        0.06      0.18 o
  -6  -9   4        0.09        0.22      0.48 o
  -5  -9   4        6.71        7.21      0.48 o
  -4  -9   4        0.05        0.57      0.28 o
  -3  -9   4        3.18        2.90      0.30 o
  -2  -9   4        2.61        2.70      0.36 o
  -1  -9   4        0.00        0.03      0.06 o
   0  -9   4       26.70       28.25      0.51 o
   1  -9   4       24.79       28.47      0.49 o
   2  -9   4        6.69        8.15      0.30 o
   3  -9   4        3.45        3.22      0.28 o
   4  -9   4        8.63        8.15      0.41 o
   5  -9   4       35.85       39.56      1.65 o
   6  -9   4        0.05        0.05      0.05 o
   7  -9   4        1.49        1.04      0.43 o
  -6  -8   4        2.32        4.06      0.48 o
  -5  -8   4        0.91        1.26      0.35 o
  -4  -8   4        0.57        0.15      0.21 o
  -3  -8   4        9.31        8.93      0.33 o
  -2  -8   4        1.49        2.03      0.20 o
  -1  -8   4      111.10      116.16      1.61 o
   0  -8   4       10.09        9.80      0.26 o
   1  -8   4        6.81        7.59      0.23 o
   2  -8   4       17.40       14.93      0.34 o
   3  -8   4       38.49       46.76      0.75 o
   4  -8   4        7.53        6.60      0.32 o
   6  -8   4        0.05        0.05      0.04 o
   7  -8   4        0.07       -0.10      0.18 o
  -7  -7   4        0.72        0.81      0.46 o
  -6  -7   4       42.48       44.44      1.24 o
  -5  -7   4        4.26        5.73      0.65 o
  -4  -7   4        8.42        9.80      0.54 o
  -3  -7   4        1.89        2.97      0.20 o
  -2  -7   4       39.62       40.50      0.70 o
  -1  -7   4       15.17       22.34      0.87 o
   0  -7   4        2.42        3.36      0.15 o
   1  -7   4        0.00        0.02      0.07 o
   2  -7   4       63.42       62.08      0.87 o
   3  -7   4        3.93        4.26      0.21 o
   4  -7   4        0.51        0.10      0.10 o
   6  -7   4        0.15       -0.01      0.05 o
   7  -7   4        6.24        8.18      0.49 o
   8  -7   4        0.63        1.05      0.68 o
  -7  -6   4       13.64       16.62      0.86 o
  -6  -6   4        1.50        0.61      0.40 o
  -5  -6   4        0.01        0.34      0.15 o
  -4  -6   4       28.85       31.06      0.72 o
  -3  -6   4       47.17       53.54      0.76 o
  -2  -6   4      119.32      116.84      2.67 o
  -1  -6   4       34.75       40.84      0.80 o
   0  -6   4       11.74       12.47      0.44 o
   1  -6   4       27.34       26.53      0.57 o
   2  -6   4        3.56        4.40      0.16 o
   3  -6   4        1.60        1.53      0.15 o
   4  -6   4       24.65       29.18      0.62 o
   6  -6   4        1.51        2.79      0.33 o
   7  -6   4        0.26       -0.01      0.08 o
   8  -6   4        2.58        2.96      0.70 o
   9  -6   4        1.42        0.79      0.68 o
  -8  -5   4        5.61        6.61      0.68 o
  -7  -5   4        3.79        5.99      0.60 o
  -6  -5   4       24.54       27.47      1.49 o
  -5  -5   4       36.69       41.83      0.88 o
  -4  -5   4       23.65       28.83      0.58 o
  -3  -5   4       73.79       70.03      0.95 o
  -2  -5   4       65.22       79.39      1.49 o
  -1  -5   4      142.06      157.62      3.76 o
   0  -5   4      150.32        0.01      0.02 o
   1  -5   4       19.51       20.65      0.60 o
   2  -5   4       77.44       77.41      1.06 o
   3  -5   4        0.02       -0.06      0.09 o
   4  -5   4      247.14      267.17      6.14 o
   5  -5   4       32.02       28.35      0.55 o
   6  -5   4       12.80       14.57      0.89 o
   7  -5   4        0.97        0.49      0.37 o
   8  -5   4        1.14        0.81      0.63 o
   9  -5   4        2.35        2.12      0.67 o
  -8  -4   4        0.07        0.26      0.53 o
  -7  -4   4       18.52       20.79      1.65 o
  -6  -4   4        0.71        1.05      0.32 o
  -5  -4   4        0.55        1.06      0.22 o
  -4  -4   4       11.34        9.02      0.31 o
  -3  -4   4        7.13        4.64      0.17 o
  -2  -4   4      204.65      224.82      3.43 o
  -1  -4   4       27.44       21.17      0.44 o
   0  -4   4      166.38        0.01      0.02 o
   1  -4   4      223.78      178.38      3.80 o
   2  -4   4       26.42       32.32      0.50 o
   3  -4   4      158.32      161.90      2.05 o
   4  -4   4        7.14        7.21      0.26 o
   5  -4   4      140.84      147.65      1.80 o
   6  -4   4       40.69       35.36      0.74 o
   7  -4   4        0.42        0.51      0.29 o
   8  -4   4       33.26       28.88      0.82 o
   9  -4   4        0.01        0.52      0.43 o
  10  -4   4        3.77        3.92      0.84 o
  -8  -3   4        4.35        4.55      0.63 o
  -7  -3   4        0.06       -0.05      0.44 o
  -6  -3   4       30.19       29.56      0.84 o
  -5  -3   4       42.52       36.94      0.75 o
  -4  -3   4        1.66        0.95      0.18 o
  -3  -3   4      197.66      215.80      2.72 o
  -2  -3   4       27.78       29.05      0.43 o
  -1  -3   4      531.04      643.34      9.17 o
   1  -3   4       34.47       64.30      1.71 o
   2  -3   4       43.28       51.47      1.26 o
   3  -3   4      137.99      138.52      1.76 o
   4  -3   4      148.38      148.63      1.77 o
   5  -3   4       65.22       72.05      0.89 o
   6  -3   4       17.71       10.68      0.36 o
   7  -3   4       26.67       31.72      0.80 o
   8  -3   4        5.47        7.91      0.45 o
   9  -3   4        4.05        6.92      0.59 o
  10  -3   4        0.00       -0.08      0.47 o
  -8  -2   4        0.00        0.22      0.71 o
  -7  -2   4        7.58        7.56      0.63 o
  -6  -2   4        5.10        5.64      0.42 o
  -5  -2   4        5.02        4.56      0.47 o
  -4  -2   4      204.41      224.03      2.95 o
  -3  -2   4       40.67       43.45      0.64 o
  -2  -2   4      107.51      124.37      1.43 o
  -1  -2   4       30.39       42.22      0.61 o
   0  -2   4      463.67      481.61      8.89 o
   2  -2   4      388.31      439.91      8.14 o
   3  -2   4      208.95      251.39      2.87 o
   4  -2   4       11.56       14.19      0.25 o
   5  -2   4       64.72       58.07      0.80 o
   6  -2   4       90.88      105.04      1.36 o
   7  -2   4        5.58        6.01      0.32 o
   8  -2   4      142.92      147.78      2.54 o
   9  -2   4        0.02        0.35      0.94 o
  10  -2   4       10.03       12.86      0.78 o
  11  -2   4        0.14       -0.66      0.51 o
  -8  -1   4        0.01        1.23      0.79 o
  -7  -1   4        5.27        2.89      0.50 o
  -6  -1   4        0.73       -0.40      0.35 o
  -5  -1   4       71.47       71.98      1.55 o
  -4  -1   4        1.95        1.96      0.15 o
  -3  -1   4        5.25        4.86      0.16 o
  -2  -1   4      170.84      196.77      2.28 o
   0  -1   4       59.50       71.06      0.74 o
   1  -1   4        3.94        2.84      0.14 o
   2  -1   4      249.06      284.20      2.95 o
   3  -1   4       82.57      108.93      1.40 o
   4  -1   4      337.08      360.59      3.92 o
   5  -1   4        0.60        0.65      0.12 o
   6  -1   4      148.88      162.94      2.02 o
   7  -1   4      278.89      272.15      3.58 o
   8  -1   4       37.10       38.48      1.13 o
   9  -1   4       15.43       13.16      0.70 o
  10  -1   4        0.65        0.16      0.47 o
  11  -1   4        0.35        0.08      0.54 o
  -8   0   4        2.76        1.46      0.79 o
  -7   0   4        4.46        5.79      0.58 o
  -6   0   4        0.62       -0.32      0.39 o
  -5   0   4      176.11      183.03      3.21 o
  -4   0   4        3.32        3.75      0.17 o
  -3   0   4       95.04      103.09      1.18 o
  -2   0   4      100.02      105.31      1.13 o
  -1   0   4       31.06       31.52      0.42 o
   0   0   4       69.68       69.13      0.74 o
   1   0   4      372.02      383.47      3.98 o
   2   0   4        3.30        4.57      0.11 o
   3   0   4      103.36      107.99      1.11 o
   4   0   4      314.13      366.64      3.73 o
   5   0   4        0.15        0.09      0.11 o
   6   0   4        7.30        6.51      0.22 o
   7   0   4      103.16       98.39      1.44 o
   8   0   4       19.09       15.11      0.73 o
   9   0   4        3.08        3.49      0.45 o
  10   0   4       17.13       14.96      0.80 o
  11   0   4        3.97        5.45      1.07 o
  -8   1   4        0.73        1.64      0.85 o
  -7   1   4        1.33        0.70      0.71 o
  -6   1   4       13.50       12.33      0.75 o
  -5   1   4       26.78       30.87      0.71 o
  -4   1   4       44.17       40.35      0.64 o
  -3   1   4        3.77        2.09      0.13 o
  -2   1   4       19.28       22.45      0.32 o
  -1   1   4        0.45        0.46      0.07 o
   0   1   4       98.43      137.38      1.30 o
   1   1   4       52.90       38.98      0.41 o
   2   1   4       36.52       20.34      0.24 o
   3   1   4       36.32       36.80      0.41 o
   4   1   4       18.13       11.67      0.25 o
   5   1   4      128.36      112.92      1.28 o
   6   1   4        0.53        0.55      0.12 o
   7   1   4      187.23      169.04      3.01 o
   8   1   4        2.94        1.69      0.36 o
   9   1   4       55.71       48.66      1.32 o
  10   1   4       17.98       21.06      0.78 o
  11   1   4        0.90        1.47      0.63 o
  -8   2   4        0.87        1.02      0.89 o
  -7   2   4       13.68       10.84      0.95 o
  -6   2   4        2.00        1.59      0.58 o
  -5   2   4       17.51       11.32      0.45 o
  -4   2   4       34.41       30.61      0.54 o
  -3   2   4       29.44       27.29      0.41 o
  -2   2   4      331.32      353.57      3.51 o
  -1   2   4      167.88      203.11      2.04 o
   0   2   4      380.24      355.61      3.49 o
   1   2   4      524.75      614.57      5.71 o
   2   2   4     1403.84     1412.04     13.10 o
   3   2   4       74.97       91.00      0.97 o
   4   2   4        7.57       14.07      0.23 o
   5   2   4       16.41       15.65      0.28 o
   6   2   4      119.38      128.59      1.47 o
   7   2   4       49.14       40.77      0.62 o
   8   2   4       18.42       17.05      0.60 o
   9   2   4        3.95        2.71      0.40 o
  10   2   4       32.95       40.81      1.16 o
  11   2   4        2.19        1.75      0.63 o
  -8   3   4        2.69        2.72      0.90 o
  -7   3   4        4.90        4.71      0.88 o
  -6   3   4        0.40        0.81      0.67 o
  -5   3   4        0.04       -0.20      0.23 o
  -4   3   4      319.35      294.01      3.43 o
  -3   3   4       17.73       24.21      0.40 o
  -2   3   4      126.25      137.44      1.45 o
  -1   3   4      232.80      228.48      2.45 o
   0   3   4       78.31       96.89      1.09 o
   1   3   4      921.04      973.33     10.04 o
   2   3   4       12.36       15.04      0.25 o
   3   3   4      826.73      887.59      8.63 o
   4   3   4      628.35      705.68      6.58 o
   5   3   4       96.48      120.44      1.37 o
   6   3   4       18.20       16.42      0.34 o
   7   3   4       19.56       19.01      0.40 o
   8   3   4       48.26       42.30      0.92 o
   9   3   4        5.62        5.86      0.41 o
  10   3   4        0.66        1.46      0.53 o
  11   3   4        0.99        0.12      0.57 o
  -8   4   4        0.59       -1.44      0.96 o
  -7   4   4        5.71        5.67      0.96 o
  -6   4   4        1.11        1.76      0.73 o
  -5   4   4        8.56       10.80      0.50 o
  -4   4   4       37.69       32.46      0.72 o
  -2   4   4       67.42       57.31      0.79 o
  -1   4   4       20.41       22.98      0.37 o
   0   4   4       14.56       14.00      0.35 o
   1   4   4      261.14      298.76      2.97 o
   2   4   4        3.52        2.42      0.13 o
   3   4   4       33.98       35.95      0.47 o
   4   4   4        8.03       10.05      0.26 o
   5   4   4      162.91      160.41      3.69 o
   6   4   4       15.37       10.61      0.34 o
   7   4   4      122.34      116.50      1.49 o
   8   4   4       10.19       10.25      0.43 o
   9   4   4       18.03       19.82      0.66 o
  10   4   4       30.90       27.19      1.06 o
  11   4   4        0.06       -0.25      0.90 o
  -7   5   4        0.47        3.30      0.96 o
  -6   5   4        4.48        4.84      0.79 o
  -5   5   4        1.43        1.42      0.33 o
  -4   5   4       51.75       55.74      1.13 o
  -3   5   4       36.69       27.66      0.55 o
  -2   5   4      181.31      185.68      2.07 o
  -1   5   4      343.47      339.10      3.61 o
   0   5   4        9.99        6.08      0.23 o
   1   5   4      240.70      221.32      2.24 o
   2   5   4        0.63        0.82      0.10 o
   3   5   4      280.02      272.73      3.09 o
   4   5   4      224.15      229.42      2.48 o
   5   5   4      186.55      186.25      2.04 o
   6   5   4      241.42      235.59      2.97 o
   7   5   4       38.85       38.12      0.69 o
   8   5   4        9.18        9.77      0.79 o
   9   5   4        0.34       -0.23      0.44 o
  10   5   4        8.05        9.25      0.69 o
  11   5   4       14.19       11.79      0.82 o
  -7   6   4        8.90        8.73      1.09 o
  -6   6   4        2.15        3.63      0.58 o
  -5   6   4        0.70        0.35      0.32 o
  -4   6   4        0.34       -0.28      0.29 o
  -3   6   4        0.57        2.74      0.36 o
  -2   6   4       44.00       42.86      0.71 o
  -1   6   4       72.15       63.45      1.34 o
   0   6   4      123.01      115.15      1.45 o
   1   6   4       19.21       15.33      0.38 o
   2   6   4      306.18      290.82      3.08 o
   3   6   4      231.86      228.58      2.59 o
   4   6   4      528.85      539.82      5.34 o
   5   6   4      220.71      225.60      2.55 o
   6   6   4       31.70       33.66      0.63 o
   7   6   4       44.98       46.58      0.87 o
   8   6   4       22.27       20.75      0.88 o
   9   6   4       30.11       31.74      1.74 o
  10   6   4       25.43       25.30      1.08 o
  11   6   4       14.11       16.44      1.42 o
  -6   7   4        3.69        4.27      0.49 o
  -5   7   4        0.06       -0.30      0.34 o
  -4   7   4        0.45       -0.04      0.30 o
  -3   7   4        0.80        0.39      0.32 o
  -2   7   4       18.19       18.50      0.51 o
  -1   7   4        1.49        1.94      0.21 o
   0   7   4        0.26       -0.23      0.16 o
   1   7   4        2.25        2.24      0.15 o
   2   7   4        1.82        1.18      0.15 o
   3   7   4       45.13       32.48      0.54 o
   4   7   4       21.73       20.22      0.40 o
   5   7   4       15.20       14.42      0.37 o
   6   7   4       99.68       97.93      1.71 o
   7   7   4       11.09       18.09      0.67 o
   8   7   4       58.22       61.68      1.29 o
   9   7   4       12.90       12.80      1.30 o
  10   7   4       20.05       22.31      1.54 o
  -6   8   4        0.93        1.20      0.48 o
  -5   8   4        9.12       10.16      0.56 o
  -4   8   4        2.92        4.09      0.41 o
  -3   8   4       12.69       15.30      0.60 o
  -2   8   4        2.35        2.61      0.38 o
  -1   8   4       81.76       84.68      1.24 o
   0   8   4        1.73        1.45      0.45 o
   1   8   4        2.58        1.75      0.28 o
   2   8   4       58.52       54.31      0.86 o
   3   8   4      107.81      106.28      1.46 o
   4   8   4      109.32       95.39      1.33 o
   5   8   4        1.63        2.34      0.31 o
   6   8   4       20.21       24.74      1.07 o
   7   8   4       50.90       53.04      1.16 o
   8   8   4       17.33       17.71      0.83 o
   9   8   4        5.21        4.24      0.90 o
  10   8   4        8.95        9.13      1.16 o
  -5   9   4        2.33        3.66      0.52 o
  -4   9   4        0.00        1.17      0.41 o
  -3   9   4        0.05        0.89      0.37 o
  -2   9   4        2.92        4.32      0.46 o
  -1   9   4        0.11        0.07      0.14 o
   0   9   4        0.47       -0.05      0.14 o
   2   9   4        6.70        5.09      0.39 o
   3   9   4        9.65        9.68      0.46 o
   4   9   4        3.40        2.16      0.33 o
   5   9   4       11.20        9.27      0.47 o
   6   9   4       37.88       42.77      1.11 o
   7   9   4       13.25        8.63      0.70 o
   8   9   4        9.11        8.33      0.95 o
   9   9   4       12.88       13.71      1.20 o
  10   9   4        6.16        7.30      1.13 o
  -4  10   4        1.14        1.55      0.48 o
  -3  10   4        8.56        9.61      0.84 o
  -2  10   4        9.56       10.82      0.58 o
  -1  10   4        5.01        3.42      0.38 o
   0  10   4        0.87        1.57      0.31 o
   1  10   4       10.03        8.10      0.47 o
   2  10   4        6.13        5.81      0.46 o
   3  10   4        6.53        9.57      0.47 o
   4  10   4       10.42        8.09      0.51 o
   5  10   4        2.50        1.78      0.49 o
   6  10   4        0.75       -0.68      0.47 o
   7  10   4        5.54        5.93      0.65 o
   8  10   4        0.29        0.08      0.74 o
   9  10   4        6.58        8.19      1.08 o
  -3  11   4        0.02        0.76      0.55 o
  -2  11   4        1.23        1.35      0.51 o
  -1  11   4        0.40        0.59      0.45 o
   0  11   4        0.29       -0.69      0.46 o
   1  11   4        8.86       11.73      0.75 o
   2  11   4        0.26        1.55      0.51 o
   3  11   4       22.93       27.56      1.07 o
   4  11   4        0.06       -0.65      0.44 o
   5  11   4       10.20       10.23      0.72 o
   6  11   4        0.11        0.10      0.52 o
   7  11   4        0.50        1.66      0.79 o
   8  11   4        8.28        6.53      1.02 o
  -2  12   4        0.30        0.19      0.54 o
  -1  12   4        0.13        0.32      0.50 o
   0  12   4        2.35        2.49      0.55 o
   1  12   4        6.75        7.18      0.92 o
   2  12   4        7.31        6.92      0.69 o
   3  12   4       12.45       11.70      0.76 o
   4  12   4        0.52        0.28      0.52 o
   5  12   4        1.21        1.58      0.56 o
   6  12   4        3.36        4.27      0.94 o
   7  12   4       15.41       17.71      1.40 o
   0  13   4        5.30        6.59      0.72 o
   1  13   4        0.38        0.92      0.55 o
   2  13   4        6.24        5.49      0.94 o
   3  13   4        0.32        0.36      0.76 o
   4  13   4        0.18       -0.27      0.73 o
   5  13   4        0.01       -0.26      0.78 o
  -2 -11   5        6.80        7.23      0.44 o
  -1 -11   5        3.16        3.08      0.24 o
   0 -11   5        6.03        7.91      0.55 o
   1 -11   5        6.11        6.83      0.44 o
   2 -11   5        0.70        0.54      0.37 o
   3 -11   5        4.68        5.50      0.50 o
  -4 -10   5        0.32        0.06      0.57 o
  -3 -10   5        5.69        6.91      0.43 o
  -2 -10   5        2.97        2.44      0.68 o
  -1 -10   5        0.21        0.05      0.08 o
   0 -10   5       20.32       19.33      0.54 o
   1 -10   5        2.11        3.27      0.28 o
   2 -10   5       18.82       22.94      0.64 o
   3 -10   5        0.03       -0.04      0.12 o
   4 -10   5        3.98        4.96      0.50 o
   5 -10   5        3.36        3.77      0.52 o
  -5  -9   5        3.25        3.28      0.71 o
  -4  -9   5        0.40        0.54      0.28 o
  -3  -9   5        3.35        4.21      0.32 o
  -2  -9   5        0.11        0.44      0.20 o
  -1  -9   5       15.19       15.06      0.36 o
   0  -9   5        0.13        0.04      0.13 o
   1  -9   5       18.02       18.99      0.48 o
   2  -9   5        9.49        6.58      0.26 o
   3  -9   5        8.66       10.04      0.46 o
   4  -9   5        3.49        3.68      0.72 o
   5  -9   5        5.79        5.76      0.52 o
   6  -9   5        4.38        5.59      0.57 o
  -6  -8   5        0.71        0.80      0.42 o
  -5  -8   5        0.32        0.54      0.62 o
  -4  -8   5        6.75        7.14      0.66 o
  -3  -8   5       42.71       46.51      1.50 o
  -2  -8   5       13.91       11.77      0.39 o
  -1  -8   5       12.45        0.03      0.03 o
   0  -8   5       21.24       24.01      1.89 o
   1  -8   5       15.93       17.89      0.35 o
   2  -8   5       10.50       12.99      0.31 o
   3  -8   5        6.68        8.13      0.35 o
   4  -8   5       11.19       13.70      0.52 o
   6  -8   5       13.30       15.99      0.93 o
   7  -8   5        3.44        4.50      0.45 o
  -6  -7   5        4.95        6.80      0.77 o
  -5  -7   5        2.65        2.98      0.38 o
  -4  -7   5       29.92       38.67      0.81 o
  -3  -7   5        0.00        0.36      0.24 o
  -2  -7   5        0.05        0.51      0.23 o
  -1  -7   5       52.61        0.02      0.02 o
   0  -7   5        0.35        0.01      0.02 o
   1  -7   5       44.36       44.20      1.73 o
   2  -7   5       14.86       13.20      0.33 o
   3  -7   5       87.91       94.02      1.48 o
   4  -7   5        3.79        2.53      0.24 o
   5  -7   5        0.34        1.33      0.38 o
   6  -7   5        0.01       -0.05      0.16 o
   7  -7   5        2.44        1.76      0.45 o
   8  -7   5        6.03        6.38      0.87 o
  -7  -6   5        0.09       -0.17      0.46 o
  -6  -6   5        7.85        6.22      0.53 o
  -5  -6   5        4.48        5.52      0.44 o
  -4  -6   5       12.24       13.33      0.43 o
  -3  -6   5        0.07        0.09      0.10 o
  -2  -6   5       22.82       23.85      0.54 o
  -1  -6   5       11.09        0.01      0.02 o
   1  -6   5        0.25        0.49      0.17 o
   2  -6   5       30.62       36.70      0.70 o
   3  -6   5        4.81        3.94      0.21 o
   4  -6   5       10.34       12.16      0.50 o
   6  -6   5        0.01       -0.02      0.07 o
   7  -6   5       18.51       17.72      0.78 o
   8  -6   5        0.50        1.08      0.44 o
   9  -6   5        0.28        0.00      0.03 o
  -7  -5   5        3.98        4.17      0.59 o
  -6  -5   5       11.24       13.00      0.72 o
  -5  -5   5        0.00        1.12      0.59 o
  -4  -5   5        9.27       11.44      0.36 o
  -3  -5   5        1.59        2.00      0.16 o
  -2  -5   5       10.51       10.73      0.40 o
   1  -5   5       67.69       72.36      4.51 o
   2  -5   5        0.64        0.81      0.11 o
   3  -5   5       22.66       23.87      0.47 o
   4  -5   5       96.34       94.42      1.49 o
   5  -5   5       60.56       60.50      1.23 o
   7  -5   5        9.17        8.57      0.56 o
   8  -5   5        3.18        3.96      0.51 o
   9  -5   5        0.29        0.56      0.63 o
  -7  -4   5        1.14        1.55      0.52 o
  -6  -4   5       30.88       30.77      1.02 o
  -5  -4   5        2.72        1.46      0.20 o
  -4  -4   5        0.26        0.11      0.17 o
  -3  -4   5       24.02       24.96      0.49 o
  -2  -4   5       16.23       18.63      0.81 o
  -1  -4   5      160.39      163.67      2.38 o
   0  -4   5       93.18        0.01      0.02 o
   1  -4   5       57.36       59.05      3.45 o
   2  -4   5       11.22       18.66      0.72 o
   3  -4   5       48.16       45.04      0.74 o
   4  -4   5       65.47       55.83      0.94 o
   5  -4   5       20.06       23.93      0.43 o
   6  -4   5       43.24       44.44      0.86 o
   7  -4   5        2.79        4.13      0.55 o
   8  -4   5       29.68       26.26      0.99 o
   9  -4   5        5.03        6.10      0.82 o
  10  -4   5        0.33        0.14      0.67 o
  -8  -3   5        1.85        1.72      0.60 o
  -7  -3   5       19.84       18.37      0.91 o
  -6  -3   5        4.03        3.99      0.50 o
  -5  -3   5        0.01       -0.24      0.16 o
  -4  -3   5        2.45        2.53      0.27 o
  -3  -3   5        6.44        6.20      0.22 o
  -2  -3   5        1.46        1.20      0.11 o
  -1  -3   5       49.64       48.32      0.76 o
   0  -3   5      252.88      273.84      7.00 o
   1  -3   5       67.80       72.34      2.25 o
   2  -3   5      100.65      109.13      3.40 o
   3  -3   5       43.63       43.07      0.71 o
   4  -3   5      122.66      154.30      1.83 o
   5  -3   5      190.65      226.77      2.90 o
   6  -3   5       25.41       27.36      0.60 o
   7  -3   5        7.29        4.56      0.34 o
   8  -3   5       63.44       60.06      1.25 o
   9  -3   5        0.15        0.22      0.41 o
  10  -3   5        4.56        4.80      0.79 o
  -8  -2   5        1.33        2.18      0.80 o
  -7  -2   5        0.14       -0.21      0.78 o
  -6  -2   5        3.27        3.08      0.50 o
  -5  -2   5       32.45       30.40      0.82 o
  -4  -2   5        0.64        0.43      0.14 o
  -3  -2   5      177.44      179.09      2.36 o
  -2  -2   5       46.44       44.02      0.58 o
  -1  -2   5      112.50      118.33      1.50 o
   0  -2   5       55.08       57.06      1.20 o
   1  -2   5      995.19     1099.21     22.52 o
   2  -2   5      843.01      920.63     13.02 o
   3  -2   5       10.32        9.60      0.21 o
   4  -2   5       24.70       22.54      0.43 o
   5  -2   5       65.58       79.88      1.03 o
   6  -2   5        1.53        1.25      0.16 o
   7  -2   5      133.39      119.89      1.84 o
   8  -2   5        0.77        0.46      0.32 o
   9  -2   5       21.62       17.83      0.82 o
  10  -2   5        4.15        4.19      0.58 o
  11  -2   5        4.67        4.62      0.64 o
  -8  -1   5        0.01        0.52      0.78 o
  -7  -1   5        4.39        4.27      0.59 o
  -6  -1   5        0.22        0.03      0.41 o
  -5  -1   5       20.08       20.06      0.80 o
  -4  -1   5       76.93       79.30      1.32 o
  -3  -1   5       42.56       45.80      0.64 o
  -2  -1   5        0.24        0.21      0.10 o
  -1  -1   5       51.12       48.05      0.66 o
   0  -1   5      141.14      155.03      1.65 o
   1  -1   5      605.50      687.77      7.16 o
   2  -1   5     1132.81     1304.14     13.44 o
   3  -1   5      188.28      180.41      1.92 o
   4  -1   5       17.76       19.88      0.36 o
   5  -1   5        1.13        0.43      0.11 o
   6  -1   5        7.04        5.65      0.21 o
   7  -1   5        4.84        2.76      0.24 o
   8  -1   5       70.72       68.16      1.22 o
   9  -1   5        0.36        0.43      0.40 o
  10  -1   5        8.69        8.72      0.68 o
  11  -1   5        0.20        0.20      0.53 o
  -8   0   5        0.18       -0.16      0.77 o
  -7   0   5        0.62        1.25      0.69 o
  -6   0   5        0.15       -0.24      0.41 o
  -5   0   5       10.59       10.50      0.53 o
  -4   0   5       24.73       22.18      0.66 o
  -3   0   5       34.97       38.77      0.57 o
  -2   0   5        0.54       -0.07      0.08 o
  -1   0   5        1.19        0.85      0.11 o
   0   0   5       70.09       80.75      0.87 o
   1   0   5      381.72      387.96      4.03 o
   2   0   5       80.44       81.13      0.90 o
   3   0   5      109.07       85.18      0.86 o
   4   0   5       76.44       80.61      0.88 o
   5   0   5       20.91       27.70      0.39 o
   6   0   5       50.84       50.66      0.75 o
   7   0   5       89.73       92.93      1.37 o
   8   0   5       64.01       57.88      1.20 o
   9   0   5       45.34       47.23      1.30 o
  10   0   5       12.09       15.05      0.82 o
  11   0   5        0.82        1.10      0.45 o
  -8   1   5        0.20        0.94      0.89 o
  -7   1   5        0.12       -0.38      0.70 o
  -6   1   5        4.87        3.33      0.49 o
  -5   1   5       31.14       28.44      1.01 o
  -4   1   5        0.18        0.11      0.18 o
  -3   1   5       14.43       16.50      0.30 o
  -2   1   5       19.81       26.34      0.39 o
  -1   1   5       48.51       58.74      0.66 o
   0   1   5        0.17        0.46      0.06 o
   1   1   5       27.95       33.52      0.39 o
   2   1   5       52.03       39.07      0.47 o
   3   1   5      167.56      167.25      1.63 o
   4   1   5      348.83      404.24      3.81 o
   5   1   5       36.18       38.32      0.47 o
   6   1   5        1.56        2.85      0.16 o
   7   1   5        6.51        4.55      0.24 o
   8   1   5       31.15       33.97      1.41 o
   9   1   5        0.04        0.37      0.42 o
  10   1   5       16.71       18.74      0.73 o
  11   1   5        2.22        1.22      0.42 o
  -8   2   5        2.97        3.53      1.03 o
  -7   2   5        0.21        0.24      0.72 o
  -6   2   5       10.92       11.49      0.97 o
  -5   2   5        4.87        3.12      0.46 o
  -4   2   5      160.65      160.36      2.41 o
  -3   2   5       14.19       17.07      0.35 o
  -2   2   5       63.05       66.43      0.82 o
  -1   2   5      140.01      144.60      1.59 o
   0   2   5      325.57      360.22      3.50 o
   1   2   5      315.46      345.98      3.25 o
   2   2   5      144.04      177.34      1.71 o
   3   2   5      420.09      469.79      4.22 o
   4   2   5        1.65        6.13      0.18 o
   5   2   5        3.68        2.65      0.12 o
   6   2   5       30.76       30.77      0.52 o
   7   2   5       60.53       55.77      0.82 o
   8   2   5      199.64      205.14      3.21 o
   9   2   5       15.37       11.65      0.53 o
  10   2   5        7.40        4.97      0.55 o
  11   2   5        6.05        2.69      0.66 o
  -7   3   5        8.58        8.78      1.06 o
  -6   3   5        6.98       11.30      0.99 o
  -5   3   5       23.23       24.55      1.23 o
  -4   3   5       13.47        7.55      0.33 o
  -3   3   5       62.57       54.98      0.80 o
  -2   3   5      262.66      250.62      2.55 o
  -1   3   5      125.51      132.04      1.39 o
   0   3   5        0.14       -0.08      0.07 o
   1   3   5       79.26      103.17      1.09 o
   2   3   5      575.31      667.77      6.21 o
   3   3   5       26.61       55.11      0.68 o
   4   3   5       31.13       34.41      0.48 o
   5   3   5      145.26      141.06      1.50 o
   6   3   5        8.95        8.75      0.27 o
   7   3   5       11.29        9.67      0.30 o
   8   3   5       45.02       45.88      1.17 o
   9   3   5        1.29        0.91      0.36 o
  10   3   5       11.90       11.93      0.57 o
  11   3   5        1.10        1.12      0.81 o
  -7   4   5        0.01        0.69      0.89 o
  -6   4   5        1.04        0.82      0.68 o
  -5   4   5        2.20        3.73      0.51 o
  -4   4   5       53.14       46.10      0.90 o
  -3   4   5       72.65       78.56      1.29 o
  -2   4   5       30.55       28.75      0.53 o
  -1   4   5      143.81      150.17      2.00 o
   0   4   5       23.29       20.21      0.36 o
   1   4   5      779.72      862.27      8.93 o
   2   4   5       57.86       80.55      0.94 o
   3   4   5      190.67      215.99      2.19 o
   4   4   5      226.96      199.25      2.17 o
   5   4   5      104.61      114.02      1.32 o
   6   4   5      154.29      146.92      1.78 o
   7   4   5        8.71        9.65      0.33 o
   8   4   5       14.58       11.26      0.49 o
   9   4   5        4.19        5.45      0.42 o
  10   4   5        0.03       -0.41      0.52 o
  11   4   5       17.01       20.06      1.06 o
  -7   5   5       12.57        9.85      1.23 o
  -6   5   5        1.31        2.49      0.88 o
  -5   5   5       22.50       23.93      1.05 o
  -4   5   5        7.42        7.81      0.45 o
  -3   5   5        8.31        8.38      0.40 o
  -2   5   5      267.76      121.37      4.29 o
  -1   5   5       69.74       81.84      1.07 o
   0   5   5      319.32      312.13      3.65 o
   1   5   5      121.95      123.76      1.40 o
   2   5   5      145.75      132.95      1.49 o
   3   5   5        0.09        0.03      0.08 o
   4   5   5      284.19      265.29      3.03 o
   5   5   5      291.75      286.56      3.27 o
   6   5   5       16.19       17.05      0.43 o
   7   5   5       91.04       74.27      1.21 o
   8   5   5        1.50        2.44      0.33 o
   9   5   5       34.67       29.48      0.98 o
  10   5   5       18.51       18.75      0.94 o
  11   5   5        7.58        8.79      0.81 o
  -6   6   5        1.31        2.85      0.85 o
  -5   6   5        0.67        1.88      0.56 o
  -4   6   5        1.88        2.82      0.36 o
  -3   6   5       14.87       15.58      0.60 o
  -2   6   5       83.81       87.61      1.41 o
  -1   6   5      319.09      303.95      3.30 o
   0   6   5      192.57      197.74      2.39 o
   1   6   5      146.05      143.00      1.62 o
   2   6   5       20.97       18.80      0.37 o
   3   6   5       81.75       72.05      1.04 o
   4   6   5      211.76      208.55      2.30 o
   5   6   5      380.28      351.45      3.77 o
   6   6   5       66.99       69.56      0.98 o
   7   6   5       22.11       21.89      0.59 o
   8   6   5        8.58        9.55      0.47 o
   9   6   5        1.68        0.67      0.68 o
  10   6   5        7.91        7.26      0.69 o
  11   6   5       11.24       11.42      0.85 o
  -6   7   5        1.52        2.13      0.67 o
  -5   7   5        0.04        0.44      0.53 o
  -4   7   5        6.39        6.15      0.79 o
  -3   7   5        1.51        2.67      0.37 o
  -2   7   5       14.23       12.40      0.55 o
  -1   7   5        9.88        9.88      0.41 o
   0   7   5        0.90        0.36      0.17 o
   1   7   5      274.10      248.35      2.91 o
   2   7   5      376.64      352.49      4.00 o
   3   7   5      145.88      132.22      1.62 o
   4   7   5      419.70      398.43      4.56 o
   5   7   5      174.07      181.71      2.20 o
   6   7   5        8.29        9.20      0.45 o
   7   7   5      240.57      223.23      3.11 o
   8   7   5       20.81       17.80      0.84 o
   9   7   5       51.18       51.29      1.42 o
  10   7   5       18.29       17.59      0.96 o
  11   7   5       19.58       24.96      1.67 o
  -5   8   5        7.54        5.76      0.72 o
  -4   8   5        1.67        3.01      0.44 o
  -3   8   5        6.70        5.35      0.44 o
  -2   8   5        1.12        1.15      0.33 o
  -1   8   5        4.76        2.24      0.42 o
   0   8   5       34.06       34.46      0.98 o
   1   8   5       80.52       73.56      1.56 o
   2   8   5      102.98      104.37      1.46 o
   3   8   5       14.95       18.51      0.48 o
   4   8   5      240.45      245.05      3.35 o
   5   8   5        2.05        2.02      0.31 o
   6   8   5       93.29       98.79      1.81 o
   7   8   5       11.83       12.75      0.60 o
   8   8   5       79.97       83.59      1.92 o
   9   8   5       23.20       21.21      0.95 o
  10   8   5       28.03       27.07      1.75 o
  -5   9   5        5.35        5.72      0.89 o
  -4   9   5        5.54        7.40      0.66 o
  -3   9   5        4.88        4.53      0.45 o
  -2   9   5        5.90        6.02      0.46 o
  -1   9   5        0.95        0.48      0.32 o
   0   9   5        2.08        4.02      0.38 o
   1   9   5        5.66        5.27      0.42 o
   2   9   5       32.43       29.49      0.91 o
   3   9   5        0.00        0.26      0.24 o
   4   9   5       31.69       25.30      0.75 o
   5   9   5        0.52        1.17      0.35 o
   6   9   5        7.93        8.11      0.48 o
   7   9   5       50.02       52.42      1.41 o
   8   9   5        8.47        6.67      0.95 o
   9   9   5        2.44        1.36      0.90 o
  10   9   5        9.90        6.95      1.17 o
  -4  10   5        0.74        0.86      0.47 o
  -3  10   5        0.49        0.79      0.42 o
  -2  10   5        0.31        0.33      0.39 o
  -1  10   5        2.21        2.57      0.39 o
   0  10   5        1.01        0.56      0.34 o
   1  10   5       10.26        9.66      0.60 o
   2  10   5        1.48        1.29      0.35 o
   3  10   5        6.00        6.42      0.45 o
   4  10   5        5.17        4.78      0.40 o
   5  10   5        0.01       -0.27      0.33 o
   6  10   5        6.78        7.82      0.90 o
   7  10   5        0.61        0.36      0.73 o
   8  10   5       20.70       26.70      1.58 o
   9  10   5        7.42       11.26      1.23 o
  -3  11   5        0.20        0.13      0.58 o
  -2  11   5        1.52        2.04      0.44 o
  -1  11   5        0.50        0.73      0.40 o
   0  11   5        0.06       -0.50      0.33 o
   1  11   5        0.20        0.04      0.46 o
   2  11   5        0.02       -0.50      0.49 o
   3  11   5        3.91        5.15      0.85 o
   4  11   5        1.47        1.60      0.74 o
   5  11   5       22.55       23.20      1.42 o
   6  11   5        1.04        3.77      0.83 o
   7  11   5       16.30       16.42      1.36 o
   8  11   5        0.05        0.72      0.87 o
  -1  12   5        8.37       11.40      0.81 o
   0  12   5        0.00       -0.72      0.48 o
   1  12   5        3.03        2.65      0.55 o
   2  12   5        4.38        4.61      0.89 o
   3  12   5        7.27        9.51      1.03 o
   4  12   5        0.25        0.01      0.76 o
   5  12   5        4.54        4.47      0.89 o
   6  12   5        0.37       -0.87      0.78 o
   7  12   5        0.00       -1.10      0.84 o
   1  13   5        3.33        3.73      0.76 o
   2  13   5        1.72        1.84      0.89 o
   3  13   5        0.01       -0.12      0.81 o
   4  13   5        0.11        0.10      0.83 o
   5  13   5        0.04       -0.17      0.87 o
  -2 -10   6        6.07        7.24      0.40 o
  -1 -10   6        0.16        0.09      0.10 o
   0 -10   6        0.73        1.52      0.26 o
   1 -10   6       13.92       13.75      0.40 o
   2 -10   6        4.94        6.46      0.33 o
   3 -10   6        2.05        2.26      0.38 o
   4 -10   6        0.07       -0.03      0.17 o
  -4  -9   6        0.00        0.21      0.54 o
  -3  -9   6        5.27        5.26      0.35 o
  -2  -9   6        3.06        2.97      0.24 o
  -1  -9   6        0.46        0.03      0.05 o
   1  -9   6        4.90        6.17      0.27 o
   2  -9   6        3.93        5.85      0.29 o
   3  -9   6        4.05        2.73      0.29 o
   4  -9   6       10.67       14.52      0.67 o
   5  -9   6        0.64        1.03      0.43 o
   6  -9   6        4.68        5.65      0.47 o
  -5  -8   6        5.96        5.09      0.78 o
  -4  -8   6        0.48        1.05      0.29 o
  -3  -8   6        6.55        7.38      0.61 o
  -2  -8   6        0.00        0.35      0.16 o
   0  -8   6        0.37        0.01      0.04 o
   1  -8   6       40.37        0.01      0.02 o
   2  -8   6        3.10        3.30      0.23 o
   3  -8   6       56.57       62.77      1.19 o
   4  -8   6       10.16       10.99      0.59 o
   5  -8   6        2.51        2.74      0.43 o
   6  -8   6       26.36       28.23      1.90 o
   7  -8   6        0.00        0.00      0.09 o
  -5  -7   6        1.50        1.12      0.64 o
  -4  -7   6        4.00        5.12      0.38 o
  -3  -7   6       14.51       15.82      0.87 o
  -1  -7   6        9.38        0.03      0.03 o
   1  -7   6        0.03       -0.02      0.02 o
   2  -7   6        1.14        1.49      0.16 o
   3  -7   6        1.72        1.22      0.18 o
   4  -7   6        1.25        2.19      0.23 o
   6  -7   6        3.85        4.20      0.74 o
   7  -7   6        4.20        6.38      0.56 o
   8  -7   6        0.26       -0.03      0.07 o
  -6  -6   6        4.38        5.97      0.55 o
  -5  -6   6        1.55        1.94      0.37 o
  -4  -6   6       15.13       17.82      0.58 o
  -3  -6   6        0.56        0.64      0.16 o
  -2  -6   6        2.35        3.58      0.20 o
  -1  -6   6       45.12        0.01      0.03 o
   0  -6   6        0.69        0.01      0.03 o
   2  -6   6        0.08       -0.02      0.09 o
   3  -6   6        7.98        8.09      0.27 o
   4  -6   6       25.29       25.95      0.56 o
   5  -6   6        3.10        2.55      0.25 o
   7  -6   6        1.96        2.27      0.45 o
   8  -6   6        0.23        0.78      0.44 o
   9  -6   6        0.62        0.04      0.06 o
  -6  -5   6        0.84        1.62      0.46 o
  -5  -5   6        0.14       -0.21      0.32 o
  -4  -5   6        0.51        0.58      0.27 o
  -3  -5   6        4.37        4.17      0.22 o
  -2  -5   6        4.54        6.56      0.20 o
   1  -5   6       11.28        0.00      0.01 o
   3  -5   6       11.85       14.74      0.40 o
   4  -5   6       19.00       21.99      0.49 o
   5  -5   6       44.74       53.79      1.43 o
   6  -5   6        6.07        6.47      0.46 o
   7  -5   6       18.82       19.31      0.79 o
   8  -5   6        5.16        5.64      0.53 o
   9  -5   6        3.60        3.41      0.75 o
  -7  -4   6        3.28        4.15      0.76 o
  -6  -4   6        2.82        3.47      0.51 o
  -5  -4   6        7.35        7.68      0.63 o
  -4  -4   6        4.47        5.03      0.24 o
  -3  -4   6        7.77        9.14      0.33 o
  -2  -4   6       45.77       52.48      0.96 o
  -1  -4   6       15.63       17.09      0.58 o
   1  -4   6       20.07       23.46      0.60 o
   2  -4   6       44.93       61.05      1.17 o
   3  -4   6       87.71       87.66      1.33 o
   4  -4   6        0.24        0.02      0.05 o
   5  -4   6      186.23      202.77      3.30 o
   6  -4   6        6.07        3.99      0.33 o
   7  -4   6        6.00        5.94      0.52 o
   8  -4   6        0.02        0.02      0.08 o
   9  -4   6        1.81        1.55      0.66 o
  10  -4   6        1.28        1.12      0.72 o
  -7  -3   6        0.06       -0.46      0.51 o
  -6  -3   6       12.64       13.13      0.77 o
  -5  -3   6        0.67        0.21      0.29 o
  -4  -3   6        2.69        2.84      0.28 o
  -3  -3   6       31.55       35.12      0.59 o
  -2  -3   6       42.97       40.54      0.60 o
  -1  -3   6       16.81       16.07      0.35 o
   0  -3   6       76.13       85.03      1.93 o
   1  -3   6       44.40       54.94      1.28 o
   2  -3   6      652.57      741.76      8.67 o
   3  -3   6        6.89        8.83      0.27 o
   4  -3   6        2.19        2.78      0.18 o
   5  -3   6       14.81       14.50      0.35 o
   6  -3   6        5.58        4.44      0.27 o
   8  -3   6       30.21       33.04      1.72 o
   9  -3   6       26.19       28.13      1.46 o
  10  -3   6        2.32        3.19      0.71 o
  -7  -2   6        3.25        2.32      0.57 o
  -6  -2   6        3.75        2.76      0.51 o
  -5  -2   6        0.62       -0.22      0.32 o
  -4  -2   6       31.55       34.08      1.18 o
  -3  -2   6        0.21       -0.16      0.11 o
  -2  -2   6        0.13       -0.13      0.09 o
  -1  -2   6        7.40        7.51      0.25 o
   0  -2   6       52.86       53.46      0.69 o
   1  -2   6        1.28        1.94      0.09 o
   2  -2   6       11.28        5.89      0.15 o
   3  -2   6       15.13       15.12      0.27 o
   4  -2   6        0.00       -0.17      0.12 o
   5  -2   6       82.25       82.32      1.22 o
   6  -2   6        7.19        6.61      0.27 o
   7  -2   6        0.10        0.17      0.15 o
   8  -2   6      117.83      120.92      2.13 o
   9  -2   6        0.00        0.18      0.73 o
  10  -2   6        1.12        1.14      0.49 o
  11  -2   6        0.00        0.04      0.64 o
  -7  -1   6        0.08        0.04      0.52 o
  -6  -1   6        8.15        7.50      0.62 o
  -5  -1   6       31.04       34.86      1.12 o
  -4  -1   6       58.18       61.71      1.29 o
  -3  -1   6       41.01       48.56      0.88 o
  -2  -1   6       43.64       39.86      0.71 o
  -1  -1   6       60.53       63.87      0.87 o
   0  -1   6        2.31        2.93      0.13 o
   1  -1   6      192.12      177.17      2.07 o
   2  -1   6      361.20      414.93      4.76 o
   3  -1   6        0.06        0.26      0.08 o
   4  -1   6        6.24        5.09      0.21 o
   5  -1   6        2.11        2.34      0.16 o
   6  -1   6       67.62       61.89      0.87 o
   7  -1   6       17.26       17.33      0.45 o
   8  -1   6       58.55       61.67      1.27 o
   9  -1   6       18.69       20.58      0.85 o
  10  -1   6        1.51        0.95      0.44 o
  11  -1   6        4.18        3.74      0.52 o
  -7   0   6        0.21       -0.88      0.69 o
  -6   0   6        0.15       -0.26      0.45 o
  -5   0   6       22.95       25.04      0.97 o
  -4   0   6        2.42        1.55      0.33 o
  -3   0   6        8.31        9.54      0.55 o
  -2   0   6        9.04        9.28      0.27 o
  -1   0   6        0.01       -0.09      0.06 o
   0   0   6       27.23       29.23      0.38 o
   1   0   6       26.10       26.29      0.32 o
   2   0   6        3.33        4.30      0.23 o
   3   0   6      235.20      252.24      2.67 o
   4   0   6       41.75       34.50      0.43 o
   5   0   6       37.60       38.57      0.50 o
   6   0   6       68.09       73.89      0.86 o
   7   0   6        2.98        4.85      0.22 o
   8   0   6      159.00      162.86      2.17 o
   9   0   6        1.26        0.14      0.44 o
  10   0   6       12.47        9.55      0.55 o
  11   0   6        2.93        2.50      0.50 o
  -7   1   6        0.39        0.65      0.78 o
  -6   1   6        3.12        5.24      0.79 o
  -5   1   6        0.27       -0.60      0.40 o
  -4   1   6        0.28       -0.12      0.31 o
  -3   1   6       44.62       39.49      0.92 o
  -2   1   6        3.58        3.48      0.18 o
  -1   1   6       66.15       65.08      0.83 o
   0   1   6       45.61       53.69      0.64 o
   1   1   6       75.25       66.63      0.82 o
   2   1   6       75.21       79.23      0.81 o
   3   1   6       66.29       69.71      0.73 o
   4   1   6       49.79       45.27      0.55 o
   5   1   6       25.62       30.21      0.42 o
   6   1   6       88.54       91.79      1.04 o
   7   1   6        9.08       11.31      0.32 o
   8   1   6       70.54       70.71      1.20 o
   9   1   6       34.99       29.68      1.22 o
  10   1   6        3.45        4.96      0.48 o
  11   1   6       20.81       23.19      1.25 o
  -7   2   6        0.41        1.55      0.83 o
  -6   2   6        4.61        5.56      0.85 o
  -5   2   6        1.75        0.50      0.62 o
  -4   2   6       29.50       25.15      1.34 o
  -3   2   6      161.28      149.95      2.23 o
  -2   2   6       53.29       55.95      0.73 o
  -1   2   6        4.80        5.57      0.18 o
   0   2   6        3.91        1.27      0.13 o
   1   2   6      330.78      360.35      3.60 o
   2   2   6      378.94      375.23      3.74 o
   3   2   6      559.59      573.68      5.41 o
   4   2   6      218.15      221.00      2.14 o
   5   2   6      269.26      274.37      2.65 o
   6   2   6        1.14        1.82      0.14 o
   7   2   6        2.87        3.12      0.20 o
   8   2   6      104.12       94.47      1.68 o
   9   2   6       14.47       10.92      0.51 o
  10   2   6       19.18       18.62      0.73 o
  11   2   6        1.84        1.89      0.45 o
  -7   3   6        0.06        0.41      0.86 o
  -6   3   6        2.65        3.21      0.74 o
  -5   3   6        0.00       -0.07      0.63 o
  -4   3   6       22.04       16.43      0.86 o
  -3   3   6       56.52       52.89      1.04 o
  -2   3   6        0.97        0.81      0.17 o
  -1   3   6       14.72       14.95      0.32 o
   0   3   6       26.48       34.60      0.46 o
   1   3   6      110.90      107.09      1.09 o
   2   3   6       41.35       62.14      0.71 o
   3   3   6      307.12      315.07      3.00 o
   4   3   6        2.31        6.12      0.19 o
   5   3   6       22.07       23.47      0.36 o
   6   3   6        1.67        1.58      0.14 o
   7   3   6       80.35       70.76      0.94 o
   8   3   6      109.36      100.18      1.74 o
   9   3   6        7.98       10.01      0.52 o
  10   3   6        0.08       -0.53      0.35 o
  11   3   6       21.39       22.05      1.08 o
  -6   4   6        0.54        1.24      0.83 o
  -5   4   6        8.09        5.21      0.83 o
  -4   4   6        0.01        0.31      0.39 o
  -3   4   6       68.98       67.08      1.04 o
  -2   4   6       69.38       70.94      0.98 o
  -1   4   6        0.91        2.92      0.20 o
   0   4   6      157.73      161.78      1.59 o
   1   4   6       48.69       46.17      0.58 o
   2   4   6      261.66      273.39      2.63 o
   3   4   6       54.79       65.23      0.77 o
   4   4   6       10.20       12.41      0.29 o
   5   4   6      234.52      230.84      2.52 o
   6   4   6       62.36       56.07      0.76 o
   7   4   6      195.34      185.84      2.29 o
   8   4   6        0.89        0.36      0.29 o
   9   4   6        9.74       12.55      0.56 o
  10   4   6        5.85        5.03      0.88 o
  11   4   6        1.78        1.98      0.62 o
  -6   5   6       15.96       23.41      1.59 o
  -5   5   6        0.84        0.74      0.52 o
  -4   5   6        3.07        4.98      0.55 o
  -3   5   6        7.16       10.11      0.47 o
  -2   5   6        0.05        0.16      0.15 o
  -1   5   6       81.86       63.24      0.90 o
   0   5   6       19.59       24.44      0.47 o
   1   5   6      110.19      105.44      1.41 o
   2   5   6        1.29        0.50      0.12 o
   3   5   6        8.58        9.19      0.27 o
   4   5   6      348.55      348.25      3.72 o
   5   5   6        3.63        5.20      0.25 o
   6   5   6      333.10      320.61      3.48 o
   7   5   6        0.17       -0.20      0.24 o
   8   5   6        6.35        6.31      0.40 o
   9   5   6       18.54       16.76      0.65 o
  10   5   6        0.33       -0.12      0.49 o
  11   5   6       35.31       37.54      1.34 o
  -6   6   6        8.84       13.40      1.32 o
  -5   6   6        2.28        1.61      0.67 o
  -4   6   6        1.96        2.70      0.54 o
  -3   6   6       30.82       35.70      0.88 o
  -2   6   6        7.84        4.72      0.41 o
  -1   6   6       85.15       90.95      1.44 o
   0   6   6       73.38       66.45      0.94 o
   1   6   6       91.14       89.02      1.09 o
   2   6   6        2.30        2.48      0.38 o
   3   6   6      102.68       89.48      1.09 o
   4   6   6        2.17        3.86      0.21 o
   5   6   6      101.24       87.73      1.17 o
   6   6   6       78.18       68.30      1.25 o
   7   6   6       41.15       37.15      0.86 o
   8   6   6        1.67        2.76      0.43 o
   9   6   6        7.26        8.23      0.65 o
  10   6   6       10.41        8.61      0.73 o
  11   6   6        4.43        6.77      0.78 o
  -5   7   6        4.89        2.71      0.66 o
  -4   7   6        5.80        5.00      0.63 o
  -3   7   6       26.81       24.35      0.77 o
  -2   7   6       23.12       17.31      0.61 o
  -1   7   6      122.86      115.60      1.96 o
   0   7   6      123.03      107.42      1.83 o
   1   7   6       72.26       77.19      1.07 o
   2   7   6       85.83       81.93      1.11 o
   3   7   6      163.85      159.02      2.09 o
   4   7   6      283.43      255.14      3.93 o
   5   7   6      310.84      281.61      3.66 o
   6   7   6        4.80        6.13      0.61 o
   7   7   6        5.28        6.38      0.41 o
   8   7   6       14.76       16.33      1.33 o
   9   7   6       10.47        9.78      0.74 o
  10   7   6        2.70        2.32      0.62 o
  11   7   6       10.05       10.93      0.87 o
  -5   8   6        0.42        0.96      0.67 o
  -4   8   6        1.11        1.54      0.65 o
  -3   8   6        0.23        0.30      0.37 o
  -2   8   6       17.13       17.26      1.00 o
  -1   8   6        0.05       -0.26      0.39 o
   0   8   6       20.49       22.44      0.88 o
   1   8   6       85.57       71.90      1.64 o
   2   8   6      162.34      151.44      2.19 o
   3   8   6       26.07       24.71      0.62 o
   4   8   6       78.30       73.66      1.22 o
   5   8   6       34.87       34.23      0.74 o
   6   8   6        9.73        9.01      0.47 o
   7   8   6      143.89      128.30      2.66 o
   8   8   6        4.15        6.69      0.62 o
   9   8   6       19.69       14.23      0.81 o
  10   8   6       28.49       26.97      1.15 o
  -4   9   6        3.92        6.44      0.75 o
  -3   9   6        1.88        2.56      0.44 o
  -2   9   6       12.66       17.46      0.69 o
  -1   9   6        0.41        0.00      0.34 o
   0   9   6        3.47        5.03      0.58 o
   1   9   6       14.65       11.92      0.65 o
   2   9   6        2.82        2.42      0.34 o
   3   9   6        8.65        8.58      0.61 o
   4   9   6       46.31       42.62      0.96 o
   5   9   6        0.02       -0.23      0.38 o
   6   9   6       25.58       15.05      0.81 o
   7   9   6        6.44        4.84      1.05 o
   8   9   6       33.11       31.31      1.12 o
   9   9   6        8.50        6.38      1.06 o
  10   9   6       11.76       12.90      1.26 o
  -3  10   6        0.02       -0.65      0.43 o
  -2  10   6        0.28       -0.51      0.38 o
  -1  10   6        0.01        0.06      0.38 o
   0  10   6        1.74        0.75      0.33 o
   1  10   6        2.19        2.14      0.47 o
   2  10   6        5.99        5.58      0.97 o
   3  10   6       17.46       20.17      0.86 o
   4  10   6        7.13        7.55      0.57 o
   5  10   6       18.10       18.16      0.84 o
   6  10   6        4.25        3.52      0.52 o
   7  10   6        6.80        8.15      0.65 o
   8  10   6       10.95       10.65      1.16 o
   9  10   6        4.19        1.19      0.98 o
  -2  11   6        0.25        0.47      0.56 o
  -1  11   6        0.04       -0.10      0.41 o
   0  11   6        3.44        5.51      0.51 o
   1  11   6        6.12        4.92      0.59 o
   2  11   6        1.20        0.64      0.49 o
   3  11   6       22.00       20.99      0.92 o
   4  11   6        0.43        0.43      0.47 o
   5  11   6        1.60        0.40      0.74 o
   6  11   6        0.11       -1.09      0.73 o
   7  11   6        8.64        6.61      0.96 o
   8  11   6       29.31       33.81      1.89 o
  -1  12   6        6.11        6.34      0.73 o
   0  12   6        0.11       -0.50      0.53 o
   1  12   6        0.01       -0.17      0.49 o
   2  12   6        3.86        5.42      0.97 o
   3  12   6        0.03        0.33      0.82 o
   4  12   6        0.44        0.72      0.81 o
   5  12   6        1.39        1.26      0.86 o
   6  12   6        3.78        2.74      0.94 o
   7  12   6       15.39       15.88      1.38 o
   2  13   6        9.80       14.16      1.32 o
   3  13   6        1.28        1.00      0.92 o
   4  13   6        1.20       -1.23      0.86 o
   5  13   6        2.16        1.43      0.95 o
   0 -10   7        0.22        0.09      0.06 o
   1 -10   7        1.19        0.91      0.27 o
   2 -10   7        1.58        2.04      0.33 o
   3 -10   7        1.69        1.22      0.55 o
  -2  -9   7        7.96        9.35      0.47 o
   0  -9   7        0.58       -0.01      0.04 o
   1  -9   7        6.17        5.89      0.33 o
   2  -9   7        5.88        6.91      0.29 o
   3  -9   7        0.33        0.08      0.20 o
   4  -9   7        3.77        4.16      0.71 o
   5  -9   7        0.78        1.11      0.39 o
  -3  -8   7       14.51       17.24      0.61 o
  -2  -8   7        0.82        1.41      0.20 o
   1  -8   7        0.38        0.03      0.03 o
   2  -8   7        6.42        8.30      0.29 o
   3  -8   7       11.21        8.09      0.37 o
   4  -8   7       14.99       18.84      1.10 o
   5  -8   7        0.16        0.33      0.36 o
   6  -8   7        0.00        0.05      0.20 o
  -4  -7   7        0.13        0.03      0.53 o
  -3  -7   7        0.11       -0.18      0.30 o
  -2  -7   7        2.10        2.39      0.20 o
   0  -7   7        0.00        0.00      0.03 o
   1  -7   7       19.25        0.01      0.03 o
   2  -7   7        0.51        0.34      0.14 o
   3  -7   7       34.79       38.32      0.85 o
   4  -7   7        0.01       -0.06      0.14 o
   5  -7   7        0.26        0.69      0.28 o
   6  -7   7       17.75       19.91      1.15 o
   7  -7   7        1.31        1.18      0.46 o
   8  -7   7        3.02        3.98      0.55 o
  -5  -6   7        1.52        2.59      0.42 o
  -4  -6   7        0.61        0.43      0.51 o
  -3  -6   7        0.07        0.14      0.21 o
  -2  -6   7        0.10       -0.01      0.26 o
   0  -6   7       18.64        0.01      0.02 o
   1  -6   7        7.77        0.01      0.02 o
   2  -6   7       14.42       14.14      0.36 o
   3  -6   7        8.78        9.50      0.28 o
   4  -6   7        0.14        0.58      0.18 o
   5  -6   7       66.60       70.41      2.06 o
   6  -6   7        0.98        0.10      0.21 o
   7  -6   7       34.54       39.32      1.18 o
   8  -6   7        0.37       -0.01      0.08 o
  -5  -5   7       14.04       14.80      0.72 o
  -4  -5   7        0.05       -0.24      0.28 o
  -3  -5   7        3.34        3.38      0.24 o
  -2  -5   7        7.49        7.33      0.27 o
   0  -5   7        1.17       -0.01      0.02 o
   2  -5   7        1.92        2.04      0.31 o
   3  -5   7        5.37        3.36      0.18 o
   4  -5   7        2.13        3.28      0.38 o
   5  -5   7        0.90        1.02      0.20 o
   7  -5   7        0.12       -0.02      0.06 o
   8  -5   7        0.52        0.05      0.14 o
   9  -5   7       10.61        9.63      0.98 o
  -6  -4   7        8.69        9.85      0.66 o
  -5  -4   7        0.02       -0.19      0.36 o
  -3  -4   7        0.43        0.02      0.17 o
  -2  -4   7        0.45        0.28      0.09 o
  -1  -4   7       46.76       48.93      1.26 o
   1  -4   7      346.26      351.41     11.34 o
   2  -4   7        4.49        5.69      0.23 o
   3  -4   7        1.00        0.27      0.09 o
   4  -4   7        4.17        3.88      0.21 o
   5  -4   7       36.84       44.63      0.85 o
   7  -4   7        2.66        4.31      0.51 o
   8  -4   7        9.28       12.38      0.72 o
   9  -4   7        3.75        3.47      0.73 o
  10  -4   7        1.14        1.91      0.69 o
  -6  -3   7        0.05       -0.53      0.46 o
  -5  -3   7        2.15        1.84      0.44 o
  -4  -3   7        1.86        2.10      0.30 o
  -3  -3   7        9.77       12.94      0.40 o
  -2  -3   7       75.58       74.13      1.17 o
  -1  -3   7        0.80        1.42      0.13 o
   0  -3   7       89.27       85.51      1.40 o
   1  -3   7       54.26       57.83      1.12 o
   2  -3   7      298.17      347.23      4.66 o
   3  -3   7       44.39       45.66      0.61 o
   4  -3   7        0.36        1.36      0.14 o
   5  -3   7       58.39       54.89      0.97 o
   6  -3   7        1.89        1.58      0.27 o
   7  -3   7        0.24        0.03      0.06 o
   8  -3   7       16.02       17.21      0.77 o
   9  -3   7       11.18       10.62      0.95 o
  10  -3   7        0.28        0.38      0.61 o
  -6  -2   7       11.73       12.76      0.77 o
  -5  -2   7        1.71        1.45      0.77 o
  -4  -2   7        1.47        2.55      0.35 o
  -3  -2   7       57.02       61.32      1.14 o
  -2  -2   7       40.81       38.77      0.71 o
  -1  -2   7       63.42       71.72      1.12 o
   0  -2   7       41.16       36.99      0.55 o
   1  -2   7       77.93       77.00      0.94 o
   2  -2   7      236.32      263.11      3.05 o
   3  -2   7       25.68       29.40      0.44 o
   4  -2   7       68.74       66.82      0.95 o
   5  -2   7        1.23        0.05      0.10 o
   6  -2   7       19.88       20.19      0.60 o
   7  -2   7        2.22        2.74      0.40 o
   8  -2   7        4.87        5.05      0.49 o
  10  -2   7        0.79       -0.35      0.55 o
  -6  -1   7        0.03       -0.04      0.48 o
  -5  -1   7        0.08       -0.06      0.44 o
  -4  -1   7       56.57       62.84      1.34 o
  -3  -1   7        4.89        3.57      0.32 o
  -2  -1   7      140.25      147.91      2.23 o
  -1  -1   7        5.59        3.90      0.20 o
   0  -1   7      104.65      106.52      1.40 o
   1  -1   7      108.33      117.03      1.42 o
   2  -1   7      157.18      156.96      1.86 o
   3  -1   7      282.37      276.51      2.92 o
   4  -1   7      213.85      196.98      2.25 o
   5  -1   7       42.02       35.15      0.54 o
   6  -1   7       12.04       10.20      0.35 o
   7  -1   7       73.74       75.80      1.21 o
   8  -1   7       70.17       64.63      1.11 o
   9  -1   7        4.71        3.68      0.41 o
  10  -1   7        3.31        1.60      0.74 o
  11  -1   7        1.43        2.03      0.55 o
  -6   0   7        2.23        1.35      0.54 o
  -5   0   7        4.13        4.40      0.54 o
  -4   0   7       11.39        9.22      0.51 o
  -3   0   7       33.98       35.87      0.89 o
  -2   0   7        0.22       -0.20      0.13 o
  -1   0   7        0.92        1.23      0.23 o
   0   0   7       86.01       94.56      1.04 o
   1   0   7       94.70       91.12      1.00 o
   2   0   7      451.74      436.27      4.55 o
   3   0   7       34.18       30.28      0.43 o
   4   0   7      393.36      380.99      4.25 o
   5   0   7       14.74       17.41      0.36 o
   6   0   7       95.81       96.73      1.23 o
   7   0   7        4.47        6.94      0.34 o
   8   0   7        9.16        7.83      0.44 o
   9   0   7       29.72       28.44      0.80 o
  10   0   7        0.90        0.57      0.39 o
  11   0   7        5.31        5.52      0.53 o
  -6   1   7        3.63        4.00      0.83 o
  -5   1   7        5.37        3.40      0.53 o
  -4   1   7        3.99        3.26      0.81 o
  -3   1   7       35.14       33.83      1.42 o
  -2   1   7        5.75        5.27      0.33 o
  -1   1   7       47.98       51.97      0.70 o
   0   1   7      141.84      149.75      1.60 o
   1   1   7      103.13       98.59      1.09 o
   2   1   7      235.00      245.88      2.77 o
   3   1   7      358.16      365.78      3.86 o
   4   1   7       58.39       56.93      0.67 o
   5   1   7       76.57       81.24      0.92 o
   6   1   7      121.34      117.72      1.38 o
   7   1   7       97.52       97.73      1.69 o
   8   1   7      290.81      294.77      3.90 o
   9   1   7       68.50       68.18      1.35 o
  10   1   7       40.56       39.54      1.02 o
  11   1   7        6.07        5.91      0.55 o
  -6   2   7        5.85        7.96      0.97 o
  -5   2   7        0.33        0.73      0.67 o
  -4   2   7        0.12       -0.44      0.43 o
  -3   2   7       83.62       88.55      1.72 o
  -2   2   7        7.98        7.84      0.35 o
  -1   2   7      153.79      160.04      2.10 o
   0   2   7        0.05        0.09      0.09 o
   1   2   7       15.84       14.24      0.25 o
   2   2   7       27.65       28.39      0.40 o
   3   2   7      135.05      143.15      1.51 o
   4   2   7       63.16       69.25      0.80 o
   5   2   7      208.68      202.64      2.11 o
   6   2   7      110.66      103.78      1.25 o
   7   2   7       32.45       31.12      0.56 o
   8   2   7       54.90       54.71      1.02 o
   9   2   7       18.37       19.00      0.70 o
  10   2   7        1.81        1.65      0.41 o
  11   2   7       25.44       24.70      0.87 o
  -6   3   7        0.00       -0.90      0.77 o
  -5   3   7        0.13       -0.58      0.66 o
  -4   3   7        0.09       -0.50      0.33 o
  -3   3   7       76.51       81.20      1.52 o
  -2   3   7        7.28        8.14      0.37 o
  -1   3   7        2.14        1.27      0.15 o
   0   3   7       56.19       58.29      0.66 o
   1   3   7      138.70      135.07      1.44 o
   2   3   7      168.15      184.81      1.92 o
   3   3   7       34.80       32.71      0.46 o
   4   3   7        6.99        3.05      0.17 o
   5   3   7      379.98      368.78      3.53 o
   6   3   7       40.08       33.15      0.53 o
   7   3   7       90.35       91.38      1.25 o
   8   3   7       30.62       23.40      0.74 o
   9   3   7       10.86       10.30      0.53 o
  10   3   7       24.01       21.61      0.76 o
  11   3   7       10.29       11.08      0.90 o
  -6   4   7        3.82        4.80      0.99 o
  -5   4   7        0.40        1.30      0.67 o
  -4   4   7        1.65        1.89      0.48 o
  -3   4   7        2.99        1.46      0.35 o
  -2   4   7       24.36       25.38      0.61 o
  -1   4   7       69.73       66.29      0.94 o
   0   4   7       37.76       34.32      0.53 o
   1   4   7       30.30       28.56      0.44 o
   2   4   7       16.98       12.03      0.27 o
   3   4   7       17.71       18.09      0.32 o
   4   4   7      310.66      295.33      2.99 o
   5   4   7        8.65        7.48      0.52 o
   6   4   7      275.06      263.51      3.10 o
   7   4   7       80.23       68.68      1.17 o
   8   4   7       37.93       32.91      0.84 o
   9   4   7       43.27       40.44      0.97 o
  10   4   7        2.66        2.69      0.41 o
  11   4   7       41.64       44.32      3.44 o
  -5   5   7        0.57        0.95      0.54 o
  -4   5   7        1.77        2.53      0.72 o
  -3   5   7        1.29        0.51      0.41 o
  -2   5   7        4.51        2.32      0.47 o
  -1   5   7        0.01        0.15      0.10 o
   0   5   7      182.56      182.23      2.20 o
   1   5   7        0.91        0.61      0.18 o
   2   5   7        1.28        0.52      0.12 o
   3   5   7       76.09       76.46      0.96 o
   4   5   7        7.79        6.89      0.27 o
   5   5   7      232.47      225.47      2.67 o
   6   5   7        2.41        2.05      0.23 o
   7   5   7       25.42       23.44      0.70 o
   8   5   7        8.98        8.39      0.47 o
   9   5   7        0.40        0.40      0.33 o
  10   5   7       17.37       16.99      0.72 o
  11   5   7        3.28        3.59      0.73 o
  -5   6   7        7.70        8.04      1.57 o
  -4   6   7        0.53        1.02      0.54 o
  -3   6   7        0.59       -0.33      0.46 o
  -2   6   7        5.96        4.42      0.57 o
  -1   6   7        0.35        0.76      0.31 o
   0   6   7       32.36       33.92      0.65 o
   1   6   7       18.29       15.05      0.43 o
   2   6   7       78.19       64.88      1.49 o
   3   6   7      101.64       96.11      1.18 o
   4   6   7       17.51       17.10      0.42 o
   5   6   7       22.95       21.65      0.53 o
   6   6   7       32.48       34.91      0.92 o
   7   6   7       78.69       70.22      1.35 o
   8   6   7        9.43        8.67      0.45 o
   9   6   7       50.04       48.32      1.16 o
  10   6   7        0.00       -0.07      0.64 o
  11   6   7       27.69       28.19      1.20 o
  -5   7   7        0.18       -0.06      0.65 o
  -4   7   7        2.71        2.96      0.63 o
  -3   7   7        1.70        1.70      0.53 o
  -2   7   7        1.71        2.69      0.39 o
  -1   7   7       12.71       17.42      0.82 o
   0   7   7        8.02        5.88      0.41 o
   1   7   7        0.49       -0.20      0.29 o
   2   7   7        4.31        4.83      0.36 o
   3   7   7        3.42        3.92      0.35 o
   4   7   7       89.34       87.38      1.56 o
   5   7   7       25.33       24.46      0.70 o
   6   7   7        0.20        0.41      0.30 o
   7   7   7       13.16       13.83      0.58 o
   8   7   7       23.94       26.43      0.87 o
   9   7   7        7.45        8.60      0.68 o
  10   7   7       15.49       14.10      0.86 o
  11   7   7        2.60        4.75      0.73 o
  -4   8   7       15.76       19.56      1.13 o
  -3   8   7        0.01       -0.25      0.52 o
  -2   8   7       18.72       21.79      0.77 o
  -1   8   7        1.39        0.29      0.33 o
   0   8   7       18.66       15.92      0.88 o
   1   8   7       30.25       30.76      1.03 o
   2   8   7        1.40        2.46      0.35 o
   3   8   7       66.64       57.14      1.15 o
   4   8   7       11.78       10.80      0.49 o
   5   8   7       42.68       36.51      0.89 o
   6   8   7       19.31       17.85      0.64 o
   7   8   7        3.50        3.68      0.52 o
   8   8   7       30.93       29.25      1.11 o
   9   8   7        1.23        0.37      0.53 o
  10   8   7        0.23       -0.39      0.60 o
  -3   9   7        0.00       -0.31      0.61 o
  -2   9   7        1.64        1.09      0.56 o
  -1   9   7        1.36        1.85      0.39 o
   0   9   7       11.10        7.28      0.46 o
   1   9   7        1.31        2.57      0.48 o
   2   9   7       17.00       17.07      0.64 o
   3   9   7        8.23        7.31      0.44 o
   4   9   7        4.09        3.63      0.36 o
   5   9   7       10.85       10.40      0.82 o
   6   9   7        8.73        8.85      1.15 o
   7   9   7        9.86        9.69      0.69 o
   8   9   7        1.92        3.30      0.59 o
   9   9   7        8.24        5.07      0.66 o
  10   9   7       15.45       18.39      1.53 o
  -2  10   7        0.04       -0.62      0.41 o
  -1  10   7        3.46        4.98      0.48 o
   0  10   7        2.67        1.71      0.42 o
   1  10   7        0.00       -0.29      0.33 o
   2  10   7        0.34        0.58      0.48 o
   3  10   7        0.44        0.70      0.48 o
   4  10   7        2.06        2.62      0.49 o
   5  10   7        0.30       -0.42      0.97 o
   6  10   7        5.99        4.27      0.57 o
   7  10   7        0.38        0.50      0.51 o
   8  10   7        3.30        1.52      0.98 o
   9  10   7        0.60        0.34      0.99 o
  -1  11   7       10.80       11.14      0.66 o
   0  11   7        0.45       -0.23      0.39 o
   1  11   7        0.05       -0.57      0.38 o
   2  11   7       24.98       29.70      1.12 o
   3  11   7        0.86        1.36      0.56 o
   4  11   7       37.72       40.35      1.25 o
   5  11   7        1.48        2.43      0.52 o
   6  11   7       18.76       20.31      0.93 o
   7  11   7        0.11       -0.91      0.86 o
   8  11   7        1.46        0.28      0.95 o
   0  12   7        1.99        1.34      0.51 o
   1  12   7        5.62        5.56      0.54 o
   2  12   7        0.20        0.47      0.57 o
   3  12   7        0.74        0.87      0.92 o
   4  12   7        1.10        0.88      0.92 o
   5  12   7        1.74        3.98      0.99 o
   6  12   7        0.15       -0.57      0.87 o
   7  12   7        2.97        4.91      1.10 o
   0  -9   8        3.91        0.00      0.04 o
   1  -9   8        0.84        0.01      0.04 o
   2  -9   8        4.28        4.27      0.32 o
   3  -9   8        5.18        5.71      0.30 o
   4  -9   8        1.90        1.63      0.34 o
  -2  -8   8        8.16        8.62      0.38 o
   0  -8   8        0.81        0.02      0.04 o
   1  -8   8        0.96       -0.01      0.04 o
   2  -8   8        0.02        0.02      0.04 o
   3  -8   8        0.73        1.55      0.21 o
   4  -8   8        1.84        2.10      0.41 o
   5  -8   8        0.12       -0.01      0.17 o
   6  -8   8        6.46        8.20      0.93 o
  -3  -7   8       12.05       13.53      0.56 o
  -2  -7   8        0.04       -0.04      0.19 o
   0  -7   8        7.34        0.00      0.04 o
   1  -7   8        0.10        0.02      0.03 o
   2  -7   8        6.85        0.05      0.03 o
   3  -7   8        0.19        0.05      0.06 o
   4  -7   8        5.88        6.69      0.35 o
   5  -7   8        5.32        4.79      0.40 o
   6  -7   8        1.54        1.32      0.39 o
   7  -7   8        2.66        2.72      0.47 o
  -4  -6   8        0.01       -0.01      0.55 o
  -3  -6   8        0.41        0.26      0.30 o
  -2  -6   8        0.92        0.61      0.21 o
   0  -6   8        0.02        0.01      0.03 o
   1  -6   8       66.17        0.02      0.02 o
   2  -6   8        0.02        0.00      0.04 o
   3  -6   8        5.04        5.69      0.23 o
   4  -6   8        2.67        3.11      0.21 o
   5  -6   8        0.12        0.03      0.10 o
   6  -6   8       22.49       26.46      0.88 o
   7  -6   8        2.25        3.55      0.47 o
   8  -6   8        6.07        7.30      0.60 o
  -4  -5   8        0.89        0.51      0.32 o
  -3  -5   8        0.49        0.12      0.26 o
  -2  -5   8        7.83        8.81      0.41 o
  -1  -5   8        0.27        0.72      0.18 o
   2  -5   8        8.37        6.50      0.39 o
   3  -5   8       14.89       15.91      0.37 o
   4  -5   8       16.97       18.34      0.45 o
   5  -5   8       35.67       34.15      0.84 o
   7  -5   8       26.25       27.95      0.95 o
   8  -5   8        1.30        1.41      0.45 o
   9  -5   8        0.01       -0.04      0.06 o
  -5  -4   8        7.78        9.83      0.62 o
  -4  -4   8        0.74        0.29      0.34 o
  -3  -4   8        0.06       -0.27      0.28 o
  -2  -4   8       22.60       24.48      0.80 o
  -1  -4   8        8.61        7.52      0.28 o
   0  -4   8        8.43        8.07      0.24 o
   1  -4   8       12.20       16.95      0.79 o
   2  -4   8       39.18       39.11      0.87 o
   3  -4   8       11.97       16.77      0.43 o
   4  -4   8        4.68        5.77      0.22 o
   5  -4   8        1.18        1.07      0.17 o
   6  -4   8       18.67       22.74      0.67 o
   7  -4   8        0.06        0.04      0.09 o
   8  -4   8        0.63        1.13      0.43 o
   9  -4   8       23.19       22.50      0.98 o
  -5  -3   8        2.16        1.60      0.48 o
  -4  -3   8        1.36        1.49      0.38 o
  -3  -3   8        2.05        2.41      0.36 o
  -2  -3   8        0.35        0.52      0.20 o
  -1  -3   8        1.65        1.52      0.16 o
   0  -3   8        1.63        2.29      0.15 o
   1  -3   8       51.04       49.07      0.75 o
   2  -3   8        3.32        2.57      0.12 o
   3  -3   8        0.52        1.63      0.12 o
   4  -3   8       22.84       22.69      0.58 o
   5  -3   8        2.81        4.45      0.22 o
   6  -3   8       31.66       36.55      0.85 o
   7  -3   8        5.17        5.79      0.38 o
   8  -3   8       21.15       21.26      0.87 o
   9  -3   8       13.11       14.18      0.81 o
  10  -3   8        1.80        1.84      0.52 o
  -5  -2   8        2.55        2.50      0.51 o
  -4  -2   8       12.31       16.35      0.77 o
  -3  -2   8        7.75        7.33      0.41 o
  -2  -2   8       23.15       25.12      0.62 o
  -1  -2   8       12.29       10.28      0.32 o
   0  -2   8       24.59       20.43      0.42 o
   1  -2   8       31.67       32.42      0.47 o
   2  -2   8        5.15        8.31      0.25 o
   3  -2   8      134.74      144.72      1.75 o
   4  -2   8        0.33        1.06      0.15 o
   5  -2   8        6.59        7.02      0.38 o
   6  -2   8        0.37       -0.02      0.04 o
   7  -2   8       20.94       19.24      0.60 o
   8  -2   8       25.34       26.88      0.78 o
   9  -2   8        0.00        0.24      0.34 o
  10  -2   8        3.78        4.06      0.93 o
  -5  -1   8        0.78        0.24      0.94 o
  -4  -1   8       28.85       29.91      1.04 o
  -3  -1   8       19.19       20.02      0.67 o
  -2  -1   8       20.21       22.95      0.55 o
  -1  -1   8       31.69       35.19      0.85 o
   0  -1   8       15.07       15.23      0.34 o
   1  -1   8      150.75      157.01      2.03 o
   2  -1   8        0.25        0.07      0.06 o
   3  -1   8       62.57       59.80      0.80 o
   4  -1   8       20.26       21.90      0.40 o
   5  -1   8        4.84        4.85      0.23 o
   6  -1   8        0.24        0.86      0.21 o
   7  -1   8       11.68       16.59      0.58 o
   8  -1   8       10.31       12.50      0.56 o
   9  -1   8       27.73       33.32      1.68 o
  10  -1   8        4.51        3.77      0.57 o
  11  -1   8        0.01        0.04      0.39 o
  -5   0   8        4.53        4.83      0.59 o
  -4   0   8        7.83        9.79      0.90 o
  -3   0   8        0.50        0.72      0.34 o
  -2   0   8       93.81      102.04      1.90 o
  -1   0   8        0.54        1.05      0.21 o
   0   0   8      298.56      301.52      4.02 o
   1   0   8        0.08       -0.22      0.15 o
   2   0   8      347.20      348.63      4.07 o
   3   0   8       68.89       74.33      0.88 o
   4   0   8       64.80       66.18      0.82 o
   5   0   8       16.48       12.88      0.35 o
   6   0   8        0.02        0.23      0.19 o
   7   0   8      160.80      155.68      2.22 o
   8   0   8        0.01       -0.03      0.12 o
   9   0   8       17.19       15.59      0.65 o
  10   0   8       12.71       13.83      1.14 o
  11   0   8        5.76        7.31      0.70 o
  -5   1   8        0.25        0.51      0.51 o
  -4   1   8        0.01       -0.41      0.44 o
  -3   1   8      132.43      137.55      2.94 o
  -2   1   8        1.96        2.04      0.33 o
  -1   1   8       95.48       95.74      1.85 o
   0   1   8       90.74       98.65      1.70 o
   1   1   8       22.92       15.26      0.34 o
   2   1   8      433.17      472.72      5.25 o
   3   1   8       18.19       15.82      0.34 o
   4   1   8     1063.42     1117.82     11.57 o
   5   1   8        2.60        2.55      0.19 o
   6   1   8      363.32      362.07      4.45 o
   7   1   8        0.02       -0.12      0.14 o
   8   1   8        2.41        2.36      0.31 o
   9   1   8       82.22       71.12      1.41 o
  10   1   8        4.94        5.32      0.49 o
  11   1   8        7.12        6.39      0.71 o
  -5   2   8        0.69        0.68      0.73 o
  -4   2   8        3.77        3.46      0.96 o
  -3   2   8        9.41       12.96      0.84 o
  -2   2   8        0.51        0.86      0.31 o
  -1   2   8        8.71        9.28      0.39 o
   0   2   8       31.37       30.64      0.56 o
   1   2   8       13.96       11.19      0.27 o
   2   2   8       21.57       22.63      0.43 o
   3   2   8      376.99      375.13      3.77 o
   4   2   8       38.94       44.64      0.55 o
   5   2   8      149.68      143.78      1.65 o
   6   2   8       22.11       21.51      0.46 o
   7   2   8       20.91       22.81      0.54 o
   8   2   8      123.46      109.62      1.70 o
   9   2   8       68.12       62.20      1.29 o
  10   2   8       47.00       40.62      1.36 o
  11   2   8        1.85        2.33      0.50 o
  -5   3   8        0.60        0.47      0.76 o
  -4   3   8        3.76        2.69      0.75 o
  -3   3   8       31.13       32.02      1.10 o
  -2   3   8       11.59        9.20      0.47 o
  -1   3   8       43.35       49.02      0.92 o
   0   3   8       61.21       62.34      1.03 o
   1   3   8        0.63        0.27      0.15 o
   2   3   8      271.95      270.19      2.76 o
   3   3   8      180.96      188.46      1.97 o
   4   3   8       61.35       47.93      0.62 o
   5   3   8        8.10        8.08      0.32 o
   6   3   8       59.59       55.31      0.82 o
   7   3   8      185.50      176.85      2.17 o
   8   3   8       60.74       56.99      1.17 o
   9   3   8       30.66       30.21      1.26 o
  10   3   8        5.45        5.62      0.49 o
  11   3   8       13.75       14.09      0.69 o
  -5   4   8        1.56        1.02      0.84 o
  -4   4   8        0.50        1.27      0.73 o
  -3   4   8        0.01        0.19      0.44 o
  -2   4   8        3.88        3.84      0.39 o
  -1   4   8       35.31       35.94      0.87 o
   0   4   8       45.86       45.13      0.71 o
   1   4   8      118.22      109.05      1.21 o
   2   4   8       91.87       99.92      1.21 o
   3   4   8       93.87       81.12      1.01 o
   4   4   8        1.69        0.86      0.17 o
   5   4   8      146.52      138.29      1.72 o
   6   4   8      188.36      180.99      2.20 o
   7   4   8       95.90       93.76      1.51 o
   8   4   8       68.89       61.41      1.24 o
   9   4   8        2.01        2.78      0.40 o
  10   4   8       39.45       38.07      1.01 o
  11   4   8        8.14        8.27      0.62 o
  -5   5   8        2.45        2.32      0.94 o
  -4   5   8        1.39        1.62      0.54 o
  -3   5   8        0.11       -0.20      0.44 o
  -2   5   8        0.34        0.84      0.44 o
  -1   5   8       14.49       13.10      0.59 o
   0   5   8       22.98       16.41      0.50 o
   1   5   8       73.95       73.78      0.89 o
   2   5   8        5.78        5.72      0.28 o
   3   5   8        0.95        2.19      0.19 o
   4   5   8       26.29       27.06      0.52 o
   5   5   8      115.84      100.29      1.32 o
   6   5   8      247.61      235.81      3.31 o
   7   5   8       43.98       40.55      0.94 o
   8   5   8       43.65       39.16      1.26 o
   9   5   8       28.73       28.22      0.83 o
  10   5   8        0.24        0.20      0.44 o
  11   5   8       23.72       20.75      1.58 o
  -4   6   8        0.31        0.22      0.56 o
  -3   6   8        0.42       -0.53      0.49 o
  -2   6   8        3.19        1.76      0.58 o
  -1   6   8        0.01        0.12      0.43 o
   0   6   8       74.18       62.60      1.10 o
   1   6   8       32.37       29.86      0.61 o
   2   6   8       26.08       19.29      0.46 o
   3   6   8       92.44       86.46      1.18 o
   4   6   8       87.31       76.20      1.07 o
   5   6   8      277.46      254.94      4.44 o
   6   6   8        0.03        0.04      0.27 o
   7   6   8        1.53        1.80      0.33 o
   8   6   8       37.50       34.71      0.91 o
   9   6   8        4.15        2.62      0.44 o
  10   6   8       14.18       13.45      1.92 o
  11   6   8        7.12        5.01      0.75 o
  -4   7   8        0.22        0.86      0.63 o
  -3   7   8        0.66        1.11      0.58 o
  -2   7   8        1.21        0.55      0.52 o
  -1   7   8        1.03        0.64      0.47 o
   0   7   8        1.40        1.42      0.33 o
   1   7   8        9.77        7.32      0.36 o
   2   7   8       36.82       31.87      0.82 o
   3   7   8        2.47        2.10      0.39 o
   4   7   8        3.31        2.00      0.32 o
   5   7   8        8.46        7.05      0.43 o
   6   7   8       18.67       17.24      0.75 o
   7   7   8        1.18        1.23      0.46 o
   8   7   8        4.48        2.98      0.42 o
   9   7   8       18.27       15.51      0.89 o
  10   7   8        7.99        9.16      0.78 o
  -3   8   8        3.78        2.69      0.87 o
  -2   8   8        4.71        6.00      0.88 o
  -1   8   8       19.05       13.60      0.78 o
   0   8   8        1.46        1.40      0.37 o
   1   8   8        2.71        3.13      0.36 o
   2   8   8       20.08       21.30      0.71 o
   3   8   8       11.09        8.10      0.45 o
   4   8   8        8.42        8.78      0.50 o
   5   8   8       12.61       10.58      0.62 o
   6   8   8        8.44        9.94      0.50 o
   7   8   8        0.01       -0.49      0.33 o
   8   8   8        5.44        4.58      0.60 o
   9   8   8        3.47        4.83      0.90 o
  10   8   8        4.97        4.66      0.69 o
  -2   9   8        1.02        0.42      0.61 o
  -1   9   8        0.05       -0.60      0.51 o
   0   9   8        0.31       -0.11      0.38 o
   1   9   8        0.31        0.83      0.35 o
   2   9   8        1.58        1.09      0.35 o
   3   9   8        0.87        1.55      0.33 o
   4   9   8        9.10       10.43      0.51 o
   5   9   8        1.77        3.27      0.38 o
   6   9   8       10.13       10.33      0.67 o
   7   9   8        0.07       -0.52      0.49 o
   8   9   8        1.59        1.18      0.56 o
   9   9   8       14.60       16.67      0.98 o
  -1  10   8        0.01       -0.86      0.61 o
   0  10   8        0.83        1.13      0.41 o
   1  10   8        0.10       -0.34      0.38 o
   2  10   8        1.03        0.12      0.53 o
   3  10   8        0.10        0.38      0.49 o
   4  10   8        5.07        6.31      0.61 o
   5  10   8        0.72        0.51      0.52 o
   6  10   8        0.26        0.47      0.54 o
   7  10   8        0.48        0.15      0.53 o
   8  10   8       15.69       16.13      0.95 o
   9  10   8       23.36       28.58      1.25 o
   0  11   8       12.72       15.81      1.59 o
   1  11   8        0.40       -0.20      0.43 o
   2  11   8        0.00        0.16      0.54 o
   3  11   8        8.36       10.24      0.77 o
   4  11   8        0.06        0.58      0.70 o
   5  11   8        2.04        2.17      0.58 o
   6  11   8        0.79        1.54      0.81 o
   7  11   8        0.46       -0.02      0.56 o
   8  11   8        9.91       12.33      1.38 o
   2  12   8       13.57       15.92      0.76 o
   3  12   8        8.57        9.07      0.79 o
   4  12   8        3.07        3.74      0.67 o
   5  12   8        0.16        0.95      0.98 o
   6  12   8        0.38        1.50      1.00 o
   1  -8   9        0.07       -0.04      0.03 o
   2  -8   9        5.54        6.75      0.36 o
   3  -8   9        0.05       -0.01      0.04 o
   4  -8   9       11.64       12.39      0.71 o
  -2  -7   9        1.78        1.53      0.27 o
  -1  -7   9        0.02       -0.06      0.22 o
   2  -7   9        1.40        1.64      0.26 o
   3  -7   9        7.86        8.66      0.42 o
   4  -7   9        2.12        1.88      0.24 o
   5  -7   9        0.03        0.03      0.11 o
   6  -7   9        7.22        8.39      0.43 o
  -2  -6   9        0.13       -0.04      0.45 o
  -1  -6   9        2.09        1.36      0.21 o
   1  -6   9        4.33        0.00      0.03 o
   2  -6   9        6.72        8.50      0.35 o
   3  -6   9        0.05        0.38      0.24 o
   4  -6   9        1.45        1.19      0.22 o
   5  -6   9        3.37        5.64      0.36 o
   6  -6   9        0.15        0.01      0.17 o
   7  -6   9       15.31       19.00      0.64 o
  -3  -5   9        0.12        0.05      0.50 o
  -2  -5   9        0.40        0.02      0.25 o
  -1  -5   9        6.95        7.51      0.39 o
   0  -5   9        3.53        3.43      0.23 o
   2  -5   9       51.13       52.09      1.01 o
   3  -5   9        5.28        4.69      0.22 o
   4  -5   9        4.56        5.24      0.23 o
   5  -5   9        2.00        1.83      0.25 o
   6  -5   9       43.09       48.81      1.00 o
   7  -5   9        3.07        3.10      0.36 o
   8  -5   9        4.41        5.20      0.44 o
  -4  -4   9        0.19       -0.53      0.36 o
  -3  -4   9        0.38       -0.47      0.32 o
  -2  -4   9       18.61       20.34      0.55 o
  -1  -4   9        7.90        7.06      0.41 o
   0  -4   9       22.58       23.32      1.30 o
   1  -4   9        5.88        7.37      0.27 o
   2  -4   9       15.19       15.89      0.34 o
   3  -4   9       75.51       79.10      1.08 o
   4  -4   9       16.32       17.04      0.49 o
   5  -4   9        7.55        6.31      0.26 o
   6  -4   9       24.10       26.78      0.69 o
   7  -4   9       11.93        8.78      0.45 o
   8  -4   9        0.25       -0.03      0.05 o
   9  -4   9        0.88        0.54      0.39 o
  -4  -3   9        0.00       -0.26      0.39 o
  -3  -3   9        2.89        3.50      0.62 o
  -2  -3   9        9.58        9.31      1.10 o
  -1  -3   9        0.27        0.13      0.18 o
   0  -3   9       19.76       20.80      0.49 o
   1  -3   9       12.97       16.30      0.31 o
   2  -3   9        0.00        0.11      0.08 o
   3  -3   9       71.44       79.88      1.03 o
   4  -3   9       15.05       17.24      0.38 o
   5  -3   9        8.81       10.76      0.33 o
   6  -3   9       21.40       21.40      0.60 o
   7  -3   9        1.94        1.18      0.30 o
   8  -3   9        5.14        7.38      0.45 o
   9  -3   9       14.25       15.97      0.70 o
  -4  -2   9        3.83        4.34      0.52 o
  -3  -2   9        8.72       11.42      0.66 o
  -2  -2   9        9.50       12.57      0.38 o
  -1  -2   9       21.20       21.38      0.72 o
   0  -2   9       10.36       11.11      0.34 o
   1  -2   9        2.90        2.24      0.17 o
   2  -2   9       48.02       52.54      0.72 o
   3  -2   9        6.16        7.87      0.25 o
   4  -2   9       63.70       65.01      0.96 o
   5  -2   9        0.43        0.61      0.17 o
   6  -2   9       20.47       19.22      0.74 o
   7  -2   9       41.47       49.10      1.05 o
   8  -2   9        0.02       -0.03      0.14 o
   9  -2   9       45.16       47.29      1.12 o
  10  -2   9        4.71        5.24      0.61 o
  -4  -1   9        1.08        1.56      0.59 o
  -3  -1   9        2.17        2.08      0.43 o
  -2  -1   9        1.57        2.37      0.31 o
  -1  -1   9       11.90       10.72      0.56 o
   0  -1   9       11.17       11.95      0.37 o
   1  -1   9        1.35        1.46      0.16 o
   2  -1   9        4.14        4.84      0.19 o
   3  -1   9       38.83       38.26      0.59 o
   4  -1   9       98.80      104.45      1.34 o
   5  -1   9       18.03       19.23      0.45 o
   6  -1   9       27.93       28.70      0.64 o
   7  -1   9       11.45       13.82      0.55 o
   8  -1   9        0.18        0.06      0.21 o
   9  -1   9        5.46        4.63      0.55 o
  10  -1   9       10.27       12.07      0.75 o
  -5   0   9        0.55        1.02      0.56 o
  -4   0   9       15.12       14.40      0.83 o
  -3   0   9        2.92        3.20      0.51 o
  -2   0   9       34.43       33.72      1.15 o
  -1   0   9        1.18        0.70      0.23 o
   0   0   9        0.05        0.08      0.12 o
   1   0   9       25.96       28.76      0.60 o
   2   0   9        5.50        5.91      0.24 o
   3   0   9        0.44        0.42      0.14 o
   4   0   9       91.01       92.61      1.22 o
   5   0   9        2.88        1.76      0.23 o
   6   0   9        0.04       -0.03      0.03 o
   7   0   9       44.28       46.65      1.01 o
   8   0   9        2.08        1.94      0.35 o
   9   0   9      106.81      109.66      2.89 o
  10   0   9        2.76        3.28      0.56 o
  11   0   9        1.76        1.47      0.57 o
  -5   1   9        6.47        6.83      0.92 o
  -4   1   9        3.03        2.67      0.54 o
  -3   1   9        2.85        3.10      0.51 o
  -2   1   9       69.15       71.76      2.62 o
  -1   1   9        5.97        8.65      0.44 o
   0   1   9       78.07       74.92      1.45 o
   1   1   9        1.65        1.09      0.19 o
   2   1   9       37.54       32.55      0.72 o
   3   1   9      107.80      108.43      1.55 o
   4   1   9       51.03       50.01      0.68 o
   5   1   9       12.97       14.11      0.40 o
   6   1   9       21.26       20.13      0.92 o
   7   1   9        9.13        7.58      0.36 o
   8   1   9        3.64        3.57      0.33 o
   9   1   9        3.50        3.52      0.42 o
  10   1   9       19.02       21.28      0.99 o
  11   1   9        2.01        3.75      0.64 o
  -4   2   9        1.11        2.25      0.73 o
  -3   2   9       17.88       18.02      0.89 o
  -2   2   9       54.44       58.18      1.53 o
  -1   2   9       11.81       12.56      0.95 o
   0   2   9       17.59       15.65      0.72 o
   1   2   9       35.69       37.74      0.66 o
   2   2   9      157.10      162.95      2.95 o
   3   2   9      110.41      116.30      1.55 o
   4   2   9       70.19       76.75      1.10 o
   5   2   9        1.40        0.83      0.22 o
   6   2   9       58.18       56.35      0.98 o
   7   2   9       31.17       27.95      0.67 o
   8   2   9        8.50        7.26      0.40 o
   9   2   9       41.17       41.05      1.00 o
  10   2   9        0.92        1.03      0.39 o
  11   2   9        4.67        5.44      0.55 o
  -4   3   9        3.93        6.16      0.88 o
  -3   3   9        0.17        0.09      0.46 o
  -2   3   9        3.45        3.31      0.49 o
  -1   3   9       18.08       16.13      0.75 o
   0   3   9       11.79       13.85      0.51 o
   1   3   9       22.08       18.08      0.48 o
   2   3   9       24.53       23.26      0.50 o
   3   3   9       20.37       17.69      0.45 o
   4   3   9        1.99        2.10      0.36 o
   5   3   9       60.76       59.93      1.01 o
   6   3   9      120.43      119.27      1.64 o
   7   3   9       23.21       22.29      0.61 o
   8   3   9       94.34       87.14      1.61 o
   9   3   9       10.98       11.36      0.57 o
  10   3   9       33.26       33.65      1.22 o
  11   3   9        0.92        0.75      0.47 o
  -4   4   9        0.77        0.42      0.77 o
  -3   4   9        1.07        1.13      0.71 o
  -2   4   9        2.06        2.70      0.65 o
  -1   4   9       19.90       18.39      0.66 o
   0   4   9       33.47       30.60      0.81 o
   1   4   9       99.33      100.57      1.42 o
   2   4   9        7.49        6.20      0.32 o
   3   4   9        3.62        5.10      0.25 o
   4   4   9       25.90       24.12      0.53 o
   5   4   9       43.33       41.71      0.88 o
   6   4   9      153.48      141.56      1.92 o
   7   4   9       12.18       10.29      0.51 o
   8   4   9       23.50       21.79      0.72 o
   9   4   9        2.86        1.99      0.40 o
  10   4   9        0.13       -0.49      0.40 o
  11   4   9        5.99        5.04      0.56 o
  -4   5   9        0.23       -0.03      0.78 o
  -3   5   9        0.12       -1.00      0.67 o
  -2   5   9        2.22        1.36      0.48 o
  -1   5   9        0.08       -0.13      0.42 o
   0   5   9       18.12       18.91      0.69 o
   1   5   9        0.18        0.62      0.24 o
   2   5   9        0.19       -0.29      0.38 o
   3   5   9      167.77      153.17      2.04 o
   4   5   9       55.91       54.84      0.83 o
   5   5   9      139.13      128.41      2.06 o
   6   5   9        1.00        0.76      0.28 o
   7   5   9       38.60       34.69      0.87 o
   8   5   9       44.76       37.76      0.95 o
   9   5   9        0.10        0.06      0.36 o
  10   5   9       23.82       21.52      1.02 o
  11   5   9        4.27        3.57      0.75 o
  -3   6   9        0.08       -0.81      0.54 o
  -2   6   9        0.76        0.72      0.51 o
  -1   6   9        0.56        0.20      0.45 o
   0   6   9        4.54        3.48      0.49 o
   1   6   9        2.44        2.63      0.37 o
   2   6   9       18.31       15.69      0.58 o
   3   6   9        8.42        6.62      0.37 o
   4   6   9        1.02        0.39      0.26 o
   5   6   9       61.14       52.02      1.10 o
   6   6   9       25.24       24.18      0.73 o
   7   6   9        6.33        5.07      0.43 o
   8   6   9        0.02        0.34      0.37 o
   9   6   9       42.38       41.88      1.06 o
  10   6   9        0.18        0.39      0.42 o
  -3   7   9        5.61        7.21      0.77 o
  -2   7   9        0.13       -0.52      0.54 o
  -1   7   9        4.73        5.77      0.57 o
   0   7   9        1.39        1.56      0.46 o
   1   7   9        4.50        5.40      0.56 o
   2   7   9        4.14        4.41      0.40 o
   3   7   9        3.76        2.82      0.35 o
   4   7   9        9.52        9.84      0.49 o
   5   7   9        4.64        3.86      0.40 o
   6   7   9        0.98        0.71      0.33 o
   7   7   9        0.17       -0.26      0.35 o
   8   7   9       44.87       40.59      1.03 o
   9   7   9        0.99        1.08      0.41 o
  10   7   9        1.84       -0.12      0.64 o
  -2   8   9        0.01       -0.87      0.58 o
  -1   8   9        3.93        4.01      0.61 o
   0   8   9        1.37        3.10      0.79 o
   1   8   9       21.67       19.39      0.86 o
   2   8   9        0.28        1.10      0.38 o
   3   8   9       13.76       15.92      1.19 o
   4   8   9        0.25        0.47      0.33 o
   5   8   9        0.95        1.12      0.38 o
   6   8   9        2.93        3.04      0.39 o
   7   8   9        2.29        2.21      0.40 o
   8   8   9        6.48        6.80      0.84 o
   9   8   9        3.13        4.38      0.69 o
  10   8   9        0.01       -0.96      0.64 o
  -1   9   9        0.28        0.36      0.58 o
   0   9   9        4.97        4.87      0.67 o
   1   9   9        2.48        2.11      0.58 o
   2   9   9        2.73        2.10      0.58 o
   3   9   9        0.06        0.40      0.35 o
   4   9   9        0.36        0.33      0.35 o
   5   9   9        8.17        7.92      0.50 o
   6   9   9        0.00       -0.24      0.57 o
   7   9   9       20.91       18.59      1.26 o
   8   9   9        3.86        4.91      0.66 o
   9   9   9        2.56        1.96      0.70 o
   0  10   9        5.94        6.38      0.77 o
   1  10   9        0.25       -0.45      0.59 o
   2  10   9        5.62        4.77      0.65 o
   3  10   9        5.01        6.63      1.24 o
   4  10   9       34.23       35.85      1.23 o
   5  10   9       12.49       12.98      0.82 o
   6  10   9       28.75       31.92      1.40 o
   7  10   9       20.86       24.16      1.11 o
   8  10   9        0.11       -0.50      0.59 o
   1  11   9        0.65       -0.58      0.64 o
   2  11   9        0.76        1.43      0.46 o
   3  11   9        0.10        1.16      0.65 o
   4  11   9        1.11        1.26      0.79 o
   5  11   9        1.85        2.12      0.62 o
   6  11   9        4.03        5.57      0.73 o
   7  11   9        1.51        1.20      0.65 o
   1  -7  10        0.09       -0.01      0.03 o
   2  -7  10       14.18       14.62      0.52 o
   3  -7  10        1.56        2.09      0.29 o
   4  -7  10        4.11        4.41      0.38 o
  -1  -6  10        3.73        5.16      0.60 o
   0  -6  10        0.00        0.02      0.20 o
   1  -6  10       16.85       18.36      0.57 o
   2  -6  10        4.55        2.67      0.26 o
   3  -6  10        4.62        7.22      0.32 o
   4  -6  10        1.81        2.18      0.33 o
   5  -6  10        9.68       13.83      0.61 o
   6  -6  10       10.78       11.60      0.50 o
  -2  -5  10        0.55       -0.04      0.46 o
  -1  -5  10       11.53       10.13      0.56 o
   0  -5  10        4.68        5.95      0.43 o
   1  -5  10        0.39        0.76      0.23 o
   2  -5  10       24.23       29.06      0.76 o
   3  -5  10        4.77        5.60      0.29 o
   4  -5  10        5.06        6.27      0.36 o
   5  -5  10        1.49        1.77      0.25 o
   6  -5  10        0.01        0.00      0.18 o
   7  -5  10       16.93       20.76      1.19 o
  -2  -4  10        0.42        0.06      0.48 o
  -1  -4  10        7.23        7.96      0.50 o
   0  -4  10        3.36        4.05      0.33 o
   1  -4  10       29.22       30.32      0.84 o
   2  -4  10       35.90       36.93      1.31 o
   3  -4  10        0.20        0.08      0.16 o
   4  -4  10        5.10        4.86      0.33 o
   5  -4  10       12.96       10.30      0.42 o
   6  -4  10       25.01       29.14      0.73 o
   7  -4  10        6.76        6.64      0.48 o
   8  -4  10        3.64        5.10      0.43 o
  -3  -3  10        3.23        4.53      0.58 o
  -2  -3  10        6.02        8.61      0.52 o
  -1  -3  10       12.81       12.16      0.55 o
   0  -3  10       12.51       15.22      0.46 o
   1  -3  10        1.35        0.38      0.20 o
   2  -3  10       26.23       27.76      0.54 o
   3  -3  10       58.43       61.46      0.90 o
   4  -3  10       37.42       37.97      0.98 o
   5  -3  10       19.72       21.63      0.53 o
   6  -3  10       18.08       20.08      0.60 o
   7  -3  10       22.23       23.09      0.83 o
   8  -3  10        3.65        4.25      0.41 o
   9  -3  10       13.31       13.65      0.65 o
  -3  -2  10        0.07        0.00      0.41 o
  -2  -2  10        5.07        5.83      0.87 o
  -1  -2  10        3.44        4.83      0.39 o
   0  -2  10        2.62        2.53      0.25 o
   1  -2  10       14.52       18.05      0.53 o
   2  -2  10        0.40        0.02      0.04 o
   3  -2  10       50.62       55.67      0.79 o
   4  -2  10       22.03       24.89      0.56 o
   5  -2  10       46.37       48.52      1.24 o
   6  -2  10       14.48       15.47      0.54 o
   7  -2  10        0.01        0.23      0.30 o
   8  -2  10       21.23       22.10      0.72 o
   9  -2  10       16.74       16.28      0.70 o
  -3  -1  10        0.03       -0.42      0.41 o
  -2  -1  10       11.48       12.51      0.78 o
  -1  -1  10        5.34        4.97      0.41 o
   0  -1  10       14.91       15.36      0.56 o
   1  -1  10       11.35       10.22      0.34 o
   2  -1  10       45.49       46.25      0.74 o
   3  -1  10        0.01       -0.06      0.09 o
   4  -1  10       30.51       32.34      0.56 o
   5  -1  10        6.30        7.57      0.34 o
   6  -1  10        0.11        0.03      0.05 o
   7  -1  10       50.83       51.19      1.10 o
   8  -1  10       21.20       21.28      0.71 o
   9  -1  10       22.46       23.21      0.79 o
  10  -1  10        5.56        7.95      0.68 o
  -3   0  10        3.30        3.76      0.54 o
  -2   0  10       17.74       19.28      0.80 o
  -1   0  10        2.10        3.05      0.33 o
   0   0  10        4.78        4.13      0.33 o
   1   0  10       25.34       28.11      0.61 o
   2   0  10       21.22       22.96      0.65 o
   3   0  10       57.09       61.43      0.99 o
   4   0  10       99.06      106.52      2.26 o
   5   0  10       75.07       75.56      1.61 o
   6   0  10       83.51       83.18      1.54 o
   7   0  10        5.68        6.26      0.42 o
   8   0  10        6.36        5.66      0.44 o
   9   0  10       32.00       31.58      1.13 o
  10   0  10       28.89       30.73      1.13 o
  -3   1  10        0.02       -0.65      0.43 o
  -2   1  10        6.02        6.07      0.54 o
  -1   1  10        1.23        1.09      0.37 o
   0   1  10        0.18        0.39      0.26 o
   1   1  10       11.71       12.90      0.52 o
   2   1  10        0.63        0.24      0.21 o
   3   1  10        5.59        4.50      0.29 o
   4   1  10       51.73       54.72      1.44 o
   5   1  10        7.44        8.73      0.49 o
   6   1  10        0.61        1.24      0.30 o
   7   1  10       19.46       19.55      0.64 o
   8   1  10        2.77        1.35      0.37 o
   9   1  10       65.23       70.83      1.78 o
  10   1  10        0.44        0.37      0.48 o
  -3   2  10        1.21        0.94      0.51 o
  -2   2  10       35.48       36.47      1.18 o
  -1   2  10        4.08        2.99      0.45 o
   0   2  10        3.57        4.18      0.37 o
   1   2  10        0.31        0.01      0.23 o
   2   2  10       18.94       20.01      0.54 o
   3   2  10       53.49       53.08      1.34 o
   4   2  10        5.92        5.68      0.36 o
   5   2  10       16.94       15.20      0.56 o
   6   2  10       31.49       31.37      0.82 o
   7   2  10        0.05        0.09      0.21 o
   8   2  10       52.95       54.40      1.20 o
   9   2  10        1.07        1.62      0.61 o
  10   2  10       14.57       18.32      0.94 o
  -3   3  10        0.18       -0.48      0.66 o
  -2   3  10        8.09        7.94      0.83 o
  -1   3  10        4.09        6.22      0.55 o
   0   3  10        1.56        1.52      0.46 o
   1   3  10        0.09       -0.06      0.29 o
   2   3  10       39.13       36.75      0.99 o
   3   3  10        0.22        0.21      0.22 o
   4   3  10       36.55       37.91      0.75 o
   5   3  10       11.54       11.48      0.44 o
   6   3  10        0.78        0.86      0.26 o
   7   3  10       62.03       62.50      1.11 o
   8   3  10        0.99        0.60      0.37 o
   9   3  10       18.24       17.63      0.72 o
  10   3  10        3.71        3.98      0.49 o
  11   3  10        6.01        6.22      0.69 o
  -3   4  10        4.98        4.06      0.86 o
  -2   4  10        1.86        1.56      0.72 o
  -1   4  10        0.71        0.01      0.43 o
   0   4  10        2.52        3.67      0.53 o
   1   4  10       26.88       26.33      0.65 o
   2   4  10       58.08       55.50      0.98 o
   3   4  10        4.64        3.97      0.30 o
   4   4  10       74.62       73.99      1.22 o
   5   4  10       24.96       24.15      0.61 o
   6   4  10       29.58       29.67      0.72 o
   7   4  10       21.05       20.59      0.69 o
   8   4  10       26.67       25.78      0.80 o
   9   4  10        1.78        0.68      0.40 o
  10   4  10        8.85       10.32      0.61 o
  -3   5  10        0.99        1.02      0.81 o
  -2   5  10        0.02       -1.01      0.67 o
  -1   5  10        9.41        8.68      0.91 o
   0   5  10        3.75        3.43      0.52 o
   1   5  10      121.82      117.98      1.80 o
   2   5  10        8.02        7.47      0.38 o
   3   5  10        0.10       -0.36      0.24 o
   4   5  10       14.33       13.27      0.49 o
   5   5  10       18.74       18.47      0.58 o
   6   5  10       51.01       48.14      1.08 o
   7   5  10        0.38        0.22      0.34 o
   8   5  10        0.06       -0.39      0.34 o
   9   5  10        5.01        5.53      0.51 o
  10   5  10        0.41       -0.22      0.38 o
  -2   6  10        0.23       -0.84      0.76 o
  -1   6  10        2.19        1.37      0.53 o
   0   6  10        4.55        3.96      0.56 o
   1   6  10        0.00        0.55      0.45 o
   2   6  10        0.83        0.52      0.33 o
   3   6  10       12.02        8.43      0.47 o
   4   6  10        8.50        8.02      0.45 o
   5   6  10        3.20        1.78      0.36 o
   6   6  10        1.79        2.08      0.53 o
   7   6  10       43.70       41.72      1.09 o
   8   6  10       10.24        9.20      0.56 o
   9   6  10        1.57        0.16      0.39 o
  10   6  10        4.75        4.28      0.50 o
  -2   7  10        0.00       -1.20      0.81 o
  -1   7  10        5.71        4.35      0.72 o
   0   7  10        2.76        3.91      0.58 o
   1   7  10        4.23        3.74      0.58 o
   2   7  10        2.01        1.72      0.38 o
   3   7  10        0.24        0.76      0.37 o
   4   7  10       18.46       15.21      0.64 o
   5   7  10        6.06        4.90      0.43 o
   6   7  10       30.37       28.16      1.13 o
   7   7  10        0.15       -0.02      0.37 o
   8   7  10        2.73        2.55      0.43 o
   9   7  10        6.64        7.09      0.86 o
  10   7  10        0.67        0.82      0.67 o
  -1   8  10        2.93        2.82      0.67 o
   0   8  10        0.05       -0.47      0.53 o
   1   8  10        2.16        1.68      0.64 o
   2   8  10        0.25        0.86      0.37 o
   3   8  10        0.02        0.19      0.35 o
   4   8  10        0.00       -0.14      0.35 o
   5   8  10        5.86        7.50      0.49 o
   6   8  10        2.52        2.46      0.43 o
   7   8  10        8.58        9.16      0.68 o
   8   8  10        1.18        1.10      0.45 o
   9   8  10        2.63        2.81      0.69 o
   0   9  10        0.89        0.32      0.64 o
   1   9  10        1.97        1.59      0.59 o
   2   9  10        2.34        3.00      0.63 o
   3   9  10       12.08       13.87      0.66 o
   4   9  10        0.41        0.63      0.37 o
   5   9  10       24.99       27.26      1.20 o
   6   9  10        1.02        0.85      0.45 o
   7   9  10        9.04       10.28      0.80 o
   8   9  10        1.85        0.99      0.68 o
   9   9  10        8.41        9.46      0.86 o
   1  10  10        3.11        3.45      0.73 o
   2  10  10        2.42        1.65      0.66 o
   3  10  10        6.73        6.87      0.77 o
   4  10  10        9.48       11.49      0.85 o
   5  10  10        7.13        6.06      0.71 o
   6  10  10        2.47        3.17      1.17 o
   7  10  10        5.92        6.20      0.77 o
   8  10  10        0.60        0.23      0.75 o
   3  11  10       15.95       16.61      0.98 o
   4  11  10        0.26        0.18      0.67 o
   5  11  10        3.49        2.03      0.67 o
   6  11  10        2.23        2.58      0.72 o
   2  -6  11       37.22       38.18      1.02 o
   3  -6  11       13.85       16.39      0.64 o
   4  -6  11        0.46        0.48      0.29 o
   0  -5  11        1.73        1.37      0.31 o
   1  -5  11        9.83       11.83      0.54 o
   2  -5  11        5.28        5.89      0.58 o
   3  -5  11        2.74        1.60      0.24 o
   4  -5  11        5.15        4.96      0.39 o
   5  -5  11        7.67        9.66      0.87 o
   6  -5  11        3.59        4.04      0.35 o
  -1  -4  11        5.47        4.38      0.61 o
   0  -4  11        1.18        2.33      0.48 o
   1  -4  11        3.53        2.94      0.34 o
   2  -4  11       15.44       17.17      0.73 o
   3  -4  11        2.43        3.73      0.29 o
   4  -4  11       10.86       12.04      0.97 o
   5  -4  11        7.32        8.39      0.41 o
   6  -4  11        1.56        2.06      0.31 o
   7  -4  11        7.87        8.41      0.46 o
  -1  -3  11       12.43       13.66      0.98 o
   0  -3  11        6.68        6.11      0.63 o
   1  -3  11       15.51       16.97      0.68 o
   2  -3  11        0.12        0.12      0.19 o
   3  -3  11       16.46       19.42      0.47 o
   4  -3  11        4.55        5.42      0.36 o
   5  -3  11       22.75       24.24      0.64 o
   6  -3  11        4.42        3.81      0.34 o
   7  -3  11        2.10        2.25      0.34 o
   8  -3  11       21.27       22.71      0.75 o
  -2  -2  11        2.52        3.44      0.45 o
  -1  -2  11        4.25        5.35      0.44 o
   0  -2  11        0.66        1.38      0.31 o
   1  -2  11        0.01       -0.48      0.32 o
   2  -2  11       28.81       31.77      0.97 o
   3  -2  11        3.12        4.39      0.28 o
   4  -2  11       14.64       18.74      0.69 o
   5  -2  11       37.09       36.98      0.84 o
   6  -2  11        6.50        7.77      0.41 o
   7  -2  11       15.38       13.37      0.58 o
   8  -2  11        7.25        9.25      0.51 o
   9  -2  11        1.39        0.96      0.42 o
  -2  -1  11        1.55        1.85      0.44 o
  -1  -1  11        0.03        0.40      0.36 o
   0  -1  11        0.12        0.07      0.31 o
   1  -1  11       22.92       22.28      0.74 o
   2  -1  11        0.37       -0.17      0.24 o
   3  -1  11       14.13       16.81      0.54 o
   4  -1  11       29.38       33.08      0.70 o
   5  -1  11       31.08       31.13      0.77 o
   6  -1  11       15.21       18.75      0.63 o
   7  -1  11        0.41        0.04      0.19 o
   8  -1  11       45.50       50.38      1.15 o
   9  -1  11       11.75       12.42      0.62 o
  -2   0  11       18.14       19.25      1.05 o
  -1   0  11        4.53        5.24      0.69 o
   0   0  11        8.36        8.51      0.80 o
   1   0  11        4.89        3.93      0.29 o
   2   0  11        0.21        0.13      0.22 o
   3   0  11       11.69       13.66      0.69 o
   4   0  11       18.76       18.17      0.92 o
   5   0  11       31.17       32.60      0.80 o
   6   0  11        0.37        0.08      0.20 o
   7   0  11       34.66       34.60      0.88 o
   8   0  11        0.46        0.09      0.33 o
   9   0  11        5.98        6.85      0.63 o
  10   0  11        7.50        7.94      0.72 o
  -2   1  11       15.64       17.38      1.47 o
  -1   1  11        5.58        5.81      0.53 o
   0   1  11        1.71        2.98      0.43 o
   1   1  11        9.90       10.82      0.44 o
   2   1  11        0.95        0.38      0.24 o
   3   1  11       46.92       54.87      1.00 o
   4   1  11        0.93        0.95      0.26 o
   5   1  11       36.01       38.00      0.89 o
   6   1  11        5.86        5.67      0.40 o
   7   1  11        1.59        1.09      0.34 o
   8   1  11        4.19        3.33      0.61 o
   9   1  11       10.59       11.64      1.27 o
  10   1  11       14.51       13.27      0.84 o
  -2   2  11        0.41        0.38      0.57 o
  -1   2  11        0.01        0.09      0.43 o
   0   2  11        3.26        3.89      0.46 o
   1   2  11        0.52        0.54      0.29 o
   2   2  11        9.93       11.16      0.51 o
   3   2  11        0.45       -0.21      0.24 o
   4   2  11       51.74       53.53      1.12 o
   5   2  11        0.65        1.14      0.32 o
   6   2  11        0.70        1.29      0.32 o
   7   2  11       19.97       19.81      0.69 o
   8   2  11        8.76        8.28      0.63 o
   9   2  11       30.34       29.91      1.11 o
  10   2  11        0.66        1.15      0.50 o
  -2   3  11        0.84        0.29      0.65 o
  -1   3  11        1.10        0.66      0.46 o
   0   3  11        0.00       -0.43      0.50 o
   1   3  11       28.76       29.13      0.84 o
   2   3  11        1.68        1.02      0.32 o
   3   3  11        2.38        2.72      0.34 o
   4   3  11        2.79        3.73      0.36 o
   5   3  11        0.12       -0.42      0.28 o
   6   3  11       35.34       36.11      0.92 o
   7   3  11        3.15        3.31      0.41 o
   8   3  11       25.09       24.43      0.98 o
   9   3  11        2.30        2.37      0.52 o
  10   3  11        2.30        2.44      0.59 o
  -2   4  11        0.96        1.22      0.75 o
  -1   4  11        0.52        0.47      0.67 o
   0   4  11        0.14        0.13      0.44 o
   1   4  11        3.08        3.35      0.48 o
   2   4  11        0.05        0.37      0.31 o
   3   4  11        0.06       -0.44      0.29 o
   4   4  11       41.64       41.73      0.99 o
   5   4  11        1.94        2.06      0.32 o
   6   4  11        7.81        8.79      0.42 o
   7   4  11       39.41       44.45      1.05 o
   8   4  11        1.26        1.25      0.38 o
   9   4  11       12.12       12.06      0.60 o
  10   4  11        1.06        0.62      0.52 o
  -2   5  11        0.01       -1.14      0.76 o
  -1   5  11        0.30       -0.29      0.72 o
   0   5  11        1.03        0.55      0.66 o
   1   5  11        3.33        4.22      0.75 o
   2   5  11        7.35        7.52      0.62 o
   3   5  11        2.48        1.19      0.29 o
   4   5  11        0.04       -0.49      0.33 o
   5   5  11       13.36       11.27      0.52 o
   6   5  11       16.73       14.48      0.63 o
   7   5  11       27.43       30.08      0.86 o
   8   5  11        0.19       -0.06      0.39 o
   9   5  11        0.01       -0.45      0.41 o
  10   5  11        4.62        4.57      0.54 o
  -1   6  11        1.37       -0.14      0.81 o
   0   6  11        0.73        0.44      0.76 o
   1   6  11        9.25        7.46      0.92 o
   2   6  11        0.32       -0.01      0.36 o
   3   6  11        2.02        1.48      0.37 o
   4   6  11       25.46       25.96      0.79 o
   5   6  11        4.29        3.86      0.41 o
   6   6  11       28.51       27.42      0.84 o
   7   6  11        0.01       -0.01      0.47 o
   8   6  11        0.71        0.90      0.40 o
   9   6  11        9.65       10.60      0.62 o
  10   6  11        0.73        1.10      0.45 o
   0   7  11        3.91        4.89      0.96 o
   1   7  11        2.79        2.74      0.88 o
   2   7  11        7.80        9.08      0.61 o
   3   7  11       10.61       10.64      0.58 o
   4   7  11        4.22        5.68      0.47 o
   5   7  11        4.34        3.67      0.57 o
   6   7  11        0.80        0.82      0.38 o
   7   7  11        9.71        9.05      0.56 o
   8   7  11        2.34        2.72      0.46 o
   9   7  11        2.11        1.31      0.68 o
   0   8  11        0.40       -0.01      0.62 o
   1   8  11        2.43        2.94      0.64 o
   2   8  11        1.04        1.43      0.89 o
   3   8  11        2.49        2.92      0.45 o
   4   8  11        0.66        0.53      0.40 o
   5   8  11        0.32       -0.02      0.66 o
   6   8  11        0.06        0.39      0.43 o
   7   8  11        9.63       10.20      0.65 o
   8   8  11       10.46       11.26      0.63 o
   9   8  11        1.01        0.32      0.67 o
   1   9  11        5.98        8.94      1.47 o
   2   9  11        0.00       -0.28      1.11 o
   3   9  11        0.59        0.34      0.43 o
   4   9  11        0.02       -0.52      0.39 o
   5   9  11       11.94       11.83      1.32 o
   6   9  11        0.00        0.16      0.54 o
   7   9  11       24.48       26.89      1.20 o
   8   9  11        4.71        4.99      0.76 o
   3  10  11        0.33       -0.27      0.99 o
   4  10  11        0.39        0.39      0.64 o
   5  10  11        0.46        1.01      0.68 o
   6  10  11        7.03        9.48      0.82 o
   2  -4  12        0.00       -0.37      0.41 o
   3  -4  12        0.02       -0.02      0.10 o
   4  -4  12        9.13       10.16      0.57 o
   5  -4  12        0.06        0.05      0.13 o
   1  -3  12        1.30        2.06      0.55 o
   2  -3  12        2.38        3.12      0.53 o
   3  -3  12        0.03        0.15      0.33 o
   4  -3  12        2.12        2.09      0.45 o
   5  -3  12       10.28       10.99      0.49 o
   6  -3  12        2.32        1.40      0.32 o
   7  -3  12        2.06        2.46      0.38 o
   0  -2  12        7.27        8.37      0.62 o
   1  -2  12        5.73        6.70      0.58 o
   2  -2  12        4.08        5.04      0.40 o
   3  -2  12       10.70       12.36      0.48 o
   4  -2  12        0.03        0.08      0.12 o
   5  -2  12        2.73        2.89      0.32 o
   6  -2  12        0.41        0.01      0.16 o
   7  -2  12        0.00       -0.11      0.27 o
   8  -2  12       20.25       22.80      0.76 o
   0  -1  12        1.86        2.11      0.40 o
   1  -1  12        2.60        2.94      0.39 o
   2  -1  12       10.50       12.04      0.49 o
   3  -1  12        6.48        8.48      0.61 o
   4  -1  12        9.32       10.20      0.47 o
   5  -1  12       46.77       49.63      1.06 o
   6  -1  12       10.51       10.93      0.51 o
   7  -1  12       14.82       13.25      0.60 o
   8  -1  12        0.77        0.59      0.39 o
  -1   0  12        0.05        0.37      0.44 o
   0   0  12        0.74        1.03      0.39 o
   1   0  12        5.74        6.57      0.48 o
   2   0  12        1.38        0.98      0.30 o
   3   0  12        1.89        1.50      0.30 o
   4   0  12       20.28       19.79      0.63 o
   5   0  12       17.37       19.53      0.87 o
   6   0  12        5.06        6.93      0.45 o
   7   0  12        0.16        0.01      0.07 o
   8   0  12        7.78        8.11      0.53 o
   9   0  12        6.31        7.38      0.68 o
  -1   1  12       14.74       15.14      0.79 o
   0   1  12        0.13        0.33      0.39 o
   1   1  12        0.30       -0.14      0.69 o
   2   1  12        2.70        1.96      0.33 o
   3   1  12        6.82        7.26      0.43 o
   4   1  12        8.57        8.48      0.44 o
   5   1  12        0.18        0.25      0.31 o
   6   1  12        0.38       -0.28      0.32 o
   7   1  12       11.05       10.85      0.55 o
   8   1  12        7.53        7.79      0.51 o
   9   1  12       11.71       13.01      0.78 o
  -1   2  12        5.48        6.37      0.64 o
   0   2  12        0.42        0.38      0.43 o
   1   2  12        0.10        0.03      0.40 o
   2   2  12        0.18        0.37      0.32 o
   3   2  12        6.82        7.48      0.43 o
   4   2  12        0.03        0.13      0.31 o
   5   2  12        3.79        4.27      0.39 o
   6   2  12        0.30        0.06      0.33 o
   7   2  12        4.93        7.14      0.48 o
   8   2  12        3.34        3.94      0.81 o
   9   2  12        4.19        3.88      0.61 o
  -1   3  12        2.14        2.47      0.74 o
   0   3  12        0.18       -0.10      0.47 o
   1   3  12        0.48       -0.66      0.44 o
   2   3  12       27.74       26.96      0.80 o
   3   3  12       25.90       23.84      0.75 o
   4   3  12        7.46        7.22      0.46 o
   5   3  12       30.07       32.13      1.86 o
   6   3  12        0.09       -0.34      0.48 o
   7   3  12       16.36       16.67      1.49 o
   8   3  12        5.83        6.37      0.60 o
   9   3  12        7.01        7.10      0.67 o
   0   4  12        2.40        2.70      0.76 o
   1   4  12       15.07       15.31      1.17 o
   2   4  12       32.58       33.50      0.92 o
   3   4  12        0.06       -0.32      0.33 o
   4   4  12        7.31        7.42      0.47 o
   5   4  12       16.36       18.74      0.72 o
   6   4  12       10.26       10.15      0.65 o
   7   4  12       18.39       20.04      0.94 o
   8   4  12        0.04       -0.46      0.48 o
   9   4  12        0.02       -0.55      0.81 o
   0   5  12        0.28        1.57      0.85 o
   1   5  12        3.02        4.99      0.89 o
   2   5  12        0.00        0.55      0.50 o
   3   5  12        0.82        1.22      0.67 o
   4   5  12       10.35        9.70      0.64 o
   5   5  12       25.34       24.75      1.85 o
   6   5  12        2.95        3.38      0.63 o
   7   5  12        1.53        1.04      0.48 o
   8   5  12        8.93        8.72      0.69 o
   9   5  12        3.87        3.13      0.56 o
   0   6  12        6.29        6.57      1.03 o
   1   6  12        0.96        0.84      0.84 o
   2   6  12        7.81        9.29      0.70 o
   3   6  12       10.81       12.52      0.75 o
   4   6  12        1.01        0.76      0.46 o
   5   6  12       10.99       12.45      1.33 o
   6   6  12        1.79        0.92      0.43 o
   7   6  12       18.51       22.58      0.84 o
   8   6  12        1.69        1.96      0.45 o
   9   6  12        5.96        7.85      0.59 o
   1   7  12        0.81        0.03      0.87 o
   2   7  12        2.03        2.08      0.87 o
   3   7  12        0.38        0.41      0.49 o
   4   7  12        5.58        6.84      0.71 o
   5   7  12        1.78        2.67      0.45 o
   6   7  12       21.61       25.32      0.93 o
   7   7  12        9.46       12.33      0.67 o
   8   7  12       33.02       37.30      1.09 o
   2   8  12        2.02        1.05      0.93 o
   3   8  12        0.66        1.02      0.47 o
   4   8  12        0.36        0.11      0.46 o
   5   8  12        7.80        7.27      0.57 o
   6   8  12        0.03       -0.63      0.42 o
   7   8  12        7.05        9.16      0.82 o
   4   9  12        5.40        6.39      0.61 o
   5   9  12        1.27        1.04      0.63 o
   6   9  12        7.13        8.54      0.63 o
   3  -2  13        0.03       -0.35      0.27 o
   4  -2  13        0.33        0.19      0.28 o
   5  -2  13        4.25        5.37      0.39 o
   2  -1  13        5.82        5.05      0.46 o
   3  -1  13        0.01       -0.04      0.29 o
   4  -1  13        0.20        0.31      0.30 o
   5  -1  13        0.08       -0.01      0.12 o
   6  -1  13        2.63        3.19      0.37 o
   7  -1  13        2.55        2.18      0.39 o
   1   0  13        0.36        0.09      0.38 o
   2   0  13        6.54        7.71      0.45 o
   3   0  13        0.41        0.62      0.32 o
   4   0  13        5.72        6.65      0.43 o
   5   0  13        8.94       11.81      0.57 o
   6   0  13        8.29        7.54      0.47 o
   7   0  13        5.47        6.86      0.49 o
   1   1  13        0.08       -0.31      0.39 o
   2   1  13        0.42        0.23      0.34 o
   3   1  13        0.96        1.02      0.34 o
   4   1  13        7.76        7.22      0.46 o
   5   1  13       18.72       19.85      0.70 o
   6   1  13        2.84        3.84      0.42 o
   7   1  13        0.00       -0.58      0.38 o
   8   1  13        1.69        1.16      0.53 o
   1   2  13        0.60        0.34      0.47 o
   2   2  13        0.82        0.59      0.36 o
   3   2  13        0.57        0.49      0.34 o
   4   2  13        0.14        0.34      0.34 o
   5   2  13        0.59        1.18      0.36 o
   6   2  13        0.05       -0.47      0.35 o
   7   2  13        2.17        1.70      0.41 o
   8   2  13        0.90        1.00      0.53 o
   1   3  13        0.41        0.15      0.48 o
   2   3  13        0.69        0.87      0.38 o
   3   3  13        3.75        3.93      0.43 o
   4   3  13        0.16        0.27      0.36 o
   5   3  13       32.00       32.06      0.91 o
   6   3  13        4.54        4.06      0.53 o
   7   3  13        1.13        1.88      0.52 o
   8   3  13        8.29       10.82      0.92 o
   1   4  13        0.04        0.06      0.75 o
   2   4  13        8.85       10.16      0.71 o
   3   4  13       10.33       10.78      0.69 o
   4   4  13        0.46        0.27      0.47 o
   5   4  13        7.73        8.74      0.67 o
   6   4  13        5.20        5.07      0.58 o
   7   4  13        8.65        8.00      0.68 o
   8   4  13        9.03        9.68      0.73 o
   2   5  13       10.67       13.05      1.09 o
   3   5  13        0.19       -0.34      0.46 o
   4   5  13        0.51        0.32      0.50 o
   5   5  13        8.40        8.91      0.67 o
   6   5  13        0.31        0.80      0.58 o
   7   5  13        7.23        7.31      0.67 o
   8   5  13        2.67        2.39      0.57 o
   3   6  13        4.77        6.46      0.76 o
   4   6  13        7.04        8.79      0.70 o
   5   6  13        3.34        4.50      1.22 o
   6   6  13        9.07        8.56      0.71 o
   7   6  13        0.13        0.58      0.53 o
   4   7  13        6.72        5.53      0.68 o
   5   7  13        8.28       11.22      1.27 o
   6   7  13        0.42        0.33      0.59 o
   5   3  14       11.65       14.17      1.21 o
 
